# Supplementary material for: The Goldilocks paradigm: comparing classical machine learning, large language models, and few-shot learning for drug discovery applications
Source: Commun Chem. 2024 Jun 12;7:134. doi: 10.1038/s42004-024-01220-4 (PMC11169557; doi:10.1038/s42004-024-01220-4)
Supplement: Supplementary file 3 — Supplemental Data 1. [file 42004_2024_1220_MOESM3_ESM.csv]

Target	MolBART_RMSE_test	MolBART_R2_test	SVR_MAE_test	SVR_RMSE_test	SVR_R2_test	Test Set Size	R^2 Difference	Diversity	Number_of_Molecules	Number_of_Scaffolds
Lysyloxidasehomolog2-Homosapiens-SP-B-CHEMBL3714029-Binding-C50_Binary_regression	0.641558304	0.042019385	0.437832685	0.5846444	0.033752982	12	0.008	0.533	50	18
Voltage_gatedN_typecalciumchannelalpha_1Bsubunit_AmyloidbetaA4precursorprotein_bindingfamilyAmember1-Homosapiens-PI-F-CHEMBL2097170-Functional-C50_Binary_regression	0.224003047	0.147854008	0.200275958	0.253416218	0.162012144	12	-0.014	0.634	50	29
Serine_threonine_proteinkinase10-Homosapiens-SP-B-CHEMBL3981-Binding-All_Binary_regression	0.913203434	0.031181156	1.230962611	1.565926145	-0.355578436	12	0.387	1	50	50
Dopaminebeta_hydroxylase-Homosapiens-SP-B-CHEMBL3102-Binding-C50_Binary_regression	0.924867418	0.193896747	0.435807901	0.628794843	0.528669152	13	-0.335	0.344	53	4
Cytochromeb_245heavychain-Homosapiens-SP-B-CHEMBL1287627-Binding-All_Binary_regression	2.735327917	0.221680452	0.242178424	0.314702235	0.964822502	13	-0.743	0.419	51	14
Neuraminidase-InfluenzaAvirus_strainA_USSR_90_1977H1N1_-SP-B-CHEMBL3559643-Binding-C50_Binary_regression	0.602441604	0.842790108	0.577563085	0.644409772	0.764659098	13	0.078	0.507	53	20
Ectonucleotidepyrophosphatase_phosphodiesterasefamilymember1-Homosapiens-SP-B-CHEMBL5925-Binding-All_Binary_regression	1.431980316	0.041764668	0.540598085	0.631277422	0.562180183	13	-0.52	0.52	51	22
Adrenergicreceptoralpha-Rattusnorvegicus-PF-B-CHEMBL2094111-Binding-All_Binary_regression	0.626912345	0.732669633	0.63535448	0.74694401	0.716658011	13	0.016	0.532	52	23
RetinoidXreceptorgamma-Musmusculus-SP-B-CHEMBL4402-Binding-All_Binary_regression	0.572428676	0.706729181	0.361448769	0.621646366	0.245139087	13	0.462	0.565	53	25
Dopaminereceptor-Bostaurus-PF-B-CHEMBL2096970-Binding-C50_Binary_regression	1.01442387	0.49352832	0.751611536	0.90900149	0.378429261	13	0.115	0.579	52	16
Phosphatidylinositol4_kinase_PI4K-Homosapiens-PF-B-CHEMBL2096619-Binding-All_Binary_regression	0.329767416	0.431183683	0.266292604	0.299753214	0.518247635	13	-0.087	0.607	53	28
P_glycoprotein1-Musmusculus-SP-F-CHEMBL3467-Functional-All_Binary_regression	0.517534843	0.61256826	0.385786213	0.473956604	0.585107143	13	0.027	0.65	52	33
Beta_lactamase-Salmonellacholeraesuis_strainSC_B67_-SP-B-CHEMBL1293260-Binding-C50_Binary_regression	0.705520912	0.120364497	0.300476199	0.401127717	0.010635639	13	0.11	0.736	51	34
Cateninbeta_1-Homosapiens-SP-B-CHEMBL5866-Binding-All_Binary_regression	0.968835012	0.34446744	0.446366072	0.565667515	0.289144244	13	0.055	0.757	53	39
Serine_threonine_proteinkinase33-Homosapiens-SP-B-CHEMBL6005-Binding-All_Binary_regression	1.076200068	0.001283522	0.909115278	1.119462597	0.027541908	13	-0.026	0.759	52	39
Polyadenylate_bindingprotein1-Homosapiens-SP-F-CHEMBL1293286-Functional-C50_Binary_regression	0.436052397	0.014227581	0.300922241	0.495950726	-0.049649508	13	0.064	0.84	53	43
Serine_threonine_proteinkinase2-Homosapiens-SP-B-CHEMBL4202-Binding-All_Binary_regression	0.96395949	0.023930237	0.784686932	0.908745438	-0.009722986	13	0.034	0.981	52	51
Transketolase-Homosapiens-SP-B-CHEMBL4983-Binding-All_Binary_regression	0.822341624	0.475225742	1.101810319	1.557134595	-0.209035304	14	0.684	0.395	56	14
Glutamatereceptorionotropickainate2-Rattusnorvegicus-SP-B-CHEMBL3607-Binding-All_Binary_regression	1.333957568	0.236454575	0.661576896	0.913951195	0.681775753	14	-0.445	0.438	57	20
G_proteincoupledreceptor84-Homosapiens-SP-B-CHEMBL3714079-Binding-C50_Binary_regression	0.704811579	0.290502677	0.518089789	0.678946278	0.623233129	14	-0.333	0.441	57	22
Diskslargehomolog4-Homosapiens-SP-B-CHEMBL5666-Binding-K_Binary_regression	0.480392463	0.60140198	0.260201777	0.327442716	0.617044549	14	-0.016	0.481	57	9
Malatedehydrogenase_mitochondrial-Homosapiens-SP-B-CHEMBL5917-Binding-All_Binary_regression	0.680059681	0.48731223	0.408993453	0.529439011	0.812277372	14	-0.325	0.491	55	15
VitaminDreceptor-Rattusnorvegicus-SP-B-CHEMBL3150-Binding-All_Binary_regression	1.024353391	0.590006911	0.703089628	0.86091506	0.255129718	14	0.335	0.504	50	10
Kynurenine_alpha_aminoadipateaminotransferase_mitochondrial-Homosapiens-SP-B-CHEMBL2046259-Binding-All_Binary_regression	0.752761708	0.147623163	0.37213772	0.462682447	0.066786015	14	0.081	0.508	58	18
LS174T-Homosapiens-C-F-CHEMBL614097-Functional-C50_Binary_regression	0.375387503	0.952310048	0.857249399	1.085619492	0.088332017	14	0.864	0.51	56	25
BifunctionalproteinGlmU-Escherichiacoli_strainK12_-SP-B-CHEMBL3414415-Binding-C50_Binary_regression	0.872638183	0.584344695	0.438742702	0.694737745	0.740013052	14	-0.156	0.559	56	23
RetinoidXreceptorbeta-Musmusculus-SP-B-CHEMBL4047-Binding-All_Binary_regression	0.506146443	0.802404864	0.376456871	0.433239932	0.670688126	14	0.132	0.583	57	28
PhospholipaseA2group1B-Susscrofa-SP-B-CHEMBL4715-Binding-All_Binary_regression	0.798674341	0.663819072	0.575119022	0.766240148	0.465187224	14	0.199	0.605	54	26
Bcl_2_relatedproteinA1-Homosapiens-SP-B-CHEMBL6044-Binding-All_Binary_regression	0.354841192	0.643138823	0.560615502	0.698625658	0.037269049	14	0.606	0.61	58	32
CaMkinaseII-Homosapiens-PF-B-CHEMBL2097164-Binding-All_Binary_regression	0.553524695	0.715603588	0.443877139	0.590735997	0.54723357	14	0.168	0.643	56	33
Death_associatedproteinkinase3-Homosapiens-SP-B-CHEMBL2468-Binding-All_Binary_regression	0.937046997	0.231607525	0.554223643	0.743951997	-0.022418807	14	0.254	0.704	54	37
EscherichiacoliK12-EscherichiacoliK_12-O-F-CHEMBL612336-Functional-All_Binary_regression	1.1053458	0.109281028	0.620077561	0.860030369	0.550454745	14	-0.441	0.719	55	38
DNApolymerasebeta-Homosapiens-SP-B-CHEMBL2392-Binding-All_Binary_regression	1.093613015	0.037890512	0.329613539	0.422754833	0.124681098	14	-0.087	0.726	57	36
DNApolymerasebeta-Rattusnorvegicus-SP-B-CHEMBL4343-Binding-All_Binary_regression	0.538429954	0.337287068	0.31603247	0.372551936	-0.319421983	14	0.657	0.73	54	37
PhospholipaseC_gamma_1-Homosapiens-SP-B-CHEMBL3964-Binding-C50_Binary_regression	0.769551191	0.240124321	0.325425518	0.404337757	0.260458919	14	-0.02	0.74	56	39
Dualspecificitymitogen_activatedproteinkinasekinase2-Homosapiens-SP-B-CHEMBL2964-Binding-All_Binary_regression	0.83313623	0.314258474	0.645454276	0.868788992	0.032451618	14	0.282	0.75	58	43
Mixedlineagekinase7-Homosapiens-SP-B-CHEMBL3886-Binding-All_Binary_regression	1.048511274	0.275836031	0.642428241	0.787352291	0.60092316	14	-0.325	0.751	54	40
Serine_threonine_proteinkinasec_TAK1-Homosapiens-SP-B-CHEMBL5600-Binding-All_Binary_regression	0.933094735	0.311728557	0.673493027	0.833137862	0.307378015	14	0.004	0.755	58	42
AICARtransformylase-Homosapiens-SP-B-CHEMBL2518-Binding-All_Binary_regression	1.041102745	0.503103552	0.606504054	0.830853421	0.662092841	14	-0.159	0.765	55	40
Serine_threonine_proteinkinaseD2-Homosapiens-SP-B-CHEMBL4900-Binding-All_Binary_regression	1.239978005	0.234086068	0.532836212	0.77609802	0.404773638	14	-0.171	0.771	55	41
Lactobacilluscasei-Lactobacilluscasei-O-F-CHEMBL613075-Functional-All_Binary_regression	3.728778548	0.272959873	0.793722553	1.021364389	0.801096031	14	-0.528	0.775	58	43
Activinreceptortype_1-Homosapiens-SP-B-CHEMBL5903-Binding-All_Binary_regression	0.845758868	0.27926418	0.560962285	0.659156663	0.379251101	14	-0.1	0.782	56	43
Phosphatidylinositol_4_phosphate3_kinaseC2domain_containingbetapolypeptide-Homosapiens-SP-B-CHEMBL5554-Binding-All_Binary_regression	0.442479376	0.802283066	0.596198302	0.791129291	0.5606428	14	0.242	0.788	56	42
Serine_threonine_proteinphosphatase-Homosapiens-SP-B-CHEMBL1293265-Binding-C50_Binary_regression	0.384948898	0.610829108	0.28869387	0.437425841	0.439190352	14	0.172	0.804	58	44
Ephrintype_Breceptor2-Homosapiens-SP-B-CHEMBL3290-Binding-All_Binary_regression	1.033633661	0.700101222	0.847468875	0.961728487	0.32129859	14	0.379	0.868	58	50
Tyrosine_proteinkinaseFRK-Homosapiens-SP-B-CHEMBL4223-Binding-All_Binary_regression	0.63646002	0.38903485	0.784505901	1.029926031	-0.153991497	14	0.543	0.935	57	53
Mitogen_activatedproteinkinasekinasekinasekinase2-Homosapiens-SP-B-CHEMBL5330-Binding-All_Binary_regression	0.730567149	0.509650192	0.845541462	0.982315935	0.078777383	14	0.431	0.949	55	52
Transcriptionintermediaryfactor1_alpha-Homosapiens-SP-B-CHEMBL3108638-Binding-All_Binary_regression	0.564818173	0.71927071	0.289627768	0.360439307	0.823871849	15	-0.105	0.424	59	19
Histonedeacetylase-Rattusnorvegicus-PF-B-CHEMBL2095943-Binding-C50_Binary_regression	1.003329163	0.118448747	0.281741957	0.435861459	0.121831296	15	-0.003	0.452	59	23
Sialidase3-Homosapiens-SP-B-CHEMBL3046-Binding-All_Binary_regression	1.079858502	0.360301912	0.418554907	0.514247647	0.748834431	15	-0.389	0.453	61	19
Glutamatereceptorionotropic_AMPA4-Homosapiens-SP-F-CHEMBL3190-Functional-C50_Binary_regression	0.780528544	0.858057659	0.541652957	0.709353124	0.88696093	15	-0.029	0.461	59	14
Sialidase2-Homosapiens-SP-B-CHEMBL3200-Binding-All_Binary_regression	1.144403722	0.057537654	0.366603318	0.472362108	0.478247485	15	-0.421	0.511	60	25
Beta_2adrenergicreceptor-Canislupusfamiliaris-SP-B-CHEMBL2289-Binding-All_Binary_regression	1.322801917	0.114674919	0.562595653	0.704561483	0.362734492	15	-0.248	0.517	60	26
Dynamin_1-Homosapiens-SP-B-CHEMBL4958-Binding-C50_Binary_regression	0.504061034	0.271106625	0.291003035	0.367326445	0.530069704	15	-0.259	0.537	59	17
Gprotein_coupledreceptor34-Musmusculus-SP-B-CHEMBL1075291-Binding-C50_Binary_regression	0.461957655	0.643206252	0.471310319	0.584253688	0.337339179	15	0.306	0.539	59	25
MAPkinasep38delta-Homosapiens-SP-B-CHEMBL2939-Binding-All_Binary_regression	1.018778245	0.331888847	0.813290624	0.994147515	0.435166095	15	-0.103	0.569	60	32
Fattyacidbindingproteinmuscle-Homosapiens-SP-B-CHEMBL3344-Binding-All_Binary_regression	1.370186686	0.124775452	0.929896941	1.315677544	0.017038347	15	0.108	0.571	59	29
Nicotinicacetylcholinereceptoralpha_4_beta_2-Musmusculus-PC-B-CHEMBL3301382-Binding-All_Binary_regression	0.693065466	0.720764243	0.724243163	0.915465653	-0.073496472	15	0.794	0.615	59	31
FK506bindingprotein4-Homosapiens-SP-B-CHEMBL4050-Binding-All_Binary_regression	1.544748075	0.238174219	0.425377395	0.622935166	0.600706399	15	-0.363	0.623	60	33
MES_SA_Dx5-Homosapiens-C-F-CHEMBL613827-Functional-C50_Binary_regression	1.081694573	0.181517298	0.947465113	1.101346718	0.242058868	15	-0.061	0.635	59	35
TranscriptionalactivatorMyb-Gallusgallus-SP-B-CHEMBL2380186-Binding-C50_Binary_regression	0.435027751	0.338912843	0.314907329	0.392408005	0.523693705	15	-0.185	0.64	59	31
Glutamatereceptorionotropic_AMPA2-Rattusnorvegicus-SP-B-CHEMBL3503-Binding-All_Binary_regression	1.085196808	0.773149682	1.554746401	2.207766887	0.260833531	15	0.512	0.643	60	27
Cryptosporidiumparvum-Cryptosporidiumparvum-O-F-CHEMBL612855-Functional-All_Binary_regression	0.910315422	0.531792154	0.492726735	0.697753188	0.640799071	15	-0.109	0.65	59	35
11_beta_hydroxysteroiddehydrogenase2-Musmusculus-SP-B-CHEMBL3490-Binding-C50_Binary_regression	0.920440424	0.010626538	0.609035488	0.74479246	-0.011555955	15	0.022	0.65	60	35
DNApolymerasealphasubunit-Homosapiens-SP-B-CHEMBL1828-Binding-All_Binary_regression	0.496482517	0.635765389	0.884438503	1.349284217	0.095439645	15	0.54	0.651	60	35
Kininogen_1-Homosapiens-SP-B-CHEMBL3638337-Binding-All_Binary_regression	0.552858992	0.516492426	0.503500396	0.610760172	0.647440238	15	-0.131	0.684	60	33
HFF-Homosapiens-C-A-CHEMBL614071-ADME-C50_Binary_regression	0.499797161	0.643420829	0.391693763	0.454836628	0.753948934	15	-0.111	0.688	61	39
SARScoronavirus-SARScoronavirus-O-F-CHEMBL612575-Functional-C50_Binary_regression	0.572411335	0.685244462	0.353166578	0.448063318	0.703453473	15	-0.018	0.739	60	41
DualspecificityproteinkinaseCLK3-Homosapiens-SP-B-CHEMBL4226-Binding-All_Binary_regression	0.618044507	0.343643183	0.504270647	0.683653595	0.015149152	15	0.328	0.764	60	44
Tyrosine_proteinkinaseTXK-Homosapiens-SP-B-CHEMBL4367-Binding-All_Binary_regression	1.0082272	0.342787296	0.678524689	0.974601412	0.146867611	15	0.196	0.856	60	50
Serine_threonine_proteinkinaseRIPK2-Homosapiens-SP-B-CHEMBL5014-Binding-All_Binary_regression	1.03872254	0.029189182	0.654788199	0.764606181	0.253830269	15	-0.225	0.907	59	53
Nuclearfactorerythroid2_relatedfactor2-Homosapiens-SP-B-CHEMBL1075094-Binding-C50_Binary_regression	0.25876468	0.883887109	0.333237478	0.418850532	0.642684388	16	0.241	0.277	66	7
DNAtopoisomeraseIII-Bacillussubtilis_strain168_-SP-B-CHEMBL4320-Binding-K_Binary_regression	0.823950442	0.674375179	0.753451705	0.862528006	0.584225309	16	0.09	0.308	62	9
Ribonucleoside_diphosphatereductaselargechain-Herpessimplexvirus_type1_strain17_-SP-B-CHEMBL3840-Binding-C50_Binary_regression	1.466571856	0.33096894	0.897026687	1.355470934	0.237410417	16	0.094	0.343	63	13
DualspecificityproteinkinaseCLK3-Musmusculus-SP-B-CHEMBL1075282-Binding-C50_Binary_regression	0.453531702	0.290394635	0.409146747	0.483874462	0.080712177	16	0.21	0.419	65	15
GABAAreceptoralpha_2_beta_2_gamma_2-Homosapiens-PC-B-CHEMBL2111413-Binding-All_Binary_regression	0.610837035	0.72020962	0.375866107	0.527320248	0.746335471	16	-0.026	0.422	65	22
Dual_specificitytyrosine_phosphorylationregulatedkinase3-Homosapiens-SP-B-CHEMBL4575-Binding-All_Binary_regression	0.90766166	0.553566247	0.687165729	0.904468458	0.003679724	16	0.55	0.461	66	24
Trichosporonasahii-Trichosporonasahii-O-F-CHEMBL613164-Functional-MIC_Binary_regression	0.591879837	0.153114325	0.518434289	0.602906531	0.159773947	16	-0.007	0.464	65	18
Lysosomalalpha_glucosidase-Homosapiens-SP-B-CHEMBL2608-Binding-All_Binary_regression	0.533218924	0.75722217	0.676652862	0.879304721	0.422486536	16	0.335	0.471	65	24
S_methyl_5_thioadenosinephosphorylase-Homosapiens-SP-B-CHEMBL4941-Binding-All_Binary_regression	0.747544965	0.290992121	0.783523358	0.950108297	0.1612454	16	0.13	0.481	66	22
Leishmaniachagasi-Leishmaniachagasi-O-F-CHEMBL612790-Functional-All_Binary_regression	0.445337567	0.588164483	0.480001106	0.7690176	-0.097224359	16	0.685	0.529	62	25
JAK3_JAK1-Homosapiens-PC-B-CHEMBL3038491-Binding-C50_Binary_regression	0.644693363	0.043237006	0.416251528	0.500895659	-1.742191976	16	1.785	0.545	66	28
AldehydedehydrogenasedimericNADP_preferring-Homosapiens-SP-B-CHEMBL3578-Binding-All_Binary_regression	0.804240938	0.15737778	0.394611347	0.550619629	0.414448295	16	-0.257	0.552	65	31
TransientreceptorpotentialcationchannelsubfamilyMmember5-Homosapiens-SP-B-CHEMBL1628468-Binding-C50_Binary_regression	0.99402269	0.100770073	0.604478921	0.786293701	0.158572343	16	-0.058	0.568	63	31
Detroit551-Homosapiens-C-A-CHEMBL614284-ADME-C50_Binary_regression	0.347843216	0.760802547	0.277611968	0.376408039	0.581430765	16	0.179	0.569	62	28
Histonedeacetylase8-Schistosomamansoni-SP-B-CHEMBL3797017-Binding-C50_Binary_regression	0.820299161	0.480176455	0.242961191	0.320865722	0.688975909	16	-0.209	0.572	65	35
Thioredoxinreductase1_cytoplasmic-Rattusnorvegicus-SP-B-CHEMBL6035-Binding-All_Binary_regression	0.526575013	0.688013786	0.259389931	0.31278875	0.805157134	16	-0.117	0.585	64	33
Polymeraseacidicprotein-InfluenzaAvirus_A_PuertoRico_8_1934_H1N1__-SP-B-CHEMBL1169598-Binding-All_Binary_regression	0.984346253	0.257049119	0.571489235	0.710030103	0.173593044	16	0.083	0.654	65	38
Insulin_degradingenzyme-Homosapiens-SP-B-CHEMBL1293287-Binding-All_Binary_regression	1.284800971	0.038368915	0.643782331	0.740408646	0.433166631	16	-0.395	0.658	66	40
Lysine_specificdemethylase4D_like-Homosapiens-SP-B-CHEMBL1293226-Binding-All_Binary_regression	1.045482338	0.146057267	0.56051288	0.69064164	0.332967298	16	-0.187	0.706	62	39
Mitogen_activatedproteinkinasekinasekinase11-Homosapiens-SP-B-CHEMBL2708-Binding-All_Binary_regression	0.585469284	0.614742476	0.480640764	0.538239487	0.518619594	16	0.096	0.707	62	43
6_O_methylguanine_DNAmethyltransferase-Homosapiens-SP-B-CHEMBL2864-Binding-C50_Binary_regression	1.155621105	0.279174007	0.714041343	0.843237333	0.657468293	16	-0.378	0.722	65	44
NeuropeptideYreceptortype4-Homosapiens-SP-B-CHEMBL4877-Binding-All_Binary_regression	0.963921466	0.507974836	0.886004925	1.346626999	0.074034604	16	0.434	0.769	65	48
Tankyrase1_2-Homosapiens-PF-B-CHEMBL3038515-Binding-C50_Binary_regression	0.654657897	0.183498248	0.624737737	0.813621971	0.304697329	16	-0.121	0.791	62	47
Voltage_dependentL_typecalciumchannelsubunitalpha_1C-Caviaporcellus-SP-F-CHEMBL2366456-Functional-C50_Binary_regression	1.085886579	0.090853342	0.89126549	1.142246344	-0.025093628	16	0.116	0.842	64	53
NACHT_LRRandPYDdomains_containingprotein3-Homosapiens-SP-F-CHEMBL1741208-Functional-C50_Binary_regression	0.489296196	0.025417369	0.354502785	0.404770702	0.024933212	16	0	0.889	64	56
Tyrosine_proteinkinaseCSK-Homosapiens-SP-B-CHEMBL2634-Binding-All_Binary_regression	0.66848302	0.702572596	1.053276962	1.193944513	0.097098834	16	0.605	0.907	66	59
EndothelialPASdomain_containingprotein1-Homosapiens-SP-B-CHEMBL1744522-Binding-All_Binary_regression	0.992499886	0.327103893	0.390381245	0.504878948	0.409940235	17	-0.083	0.332	68	17
c_JunN_terminalkinase_JNK-Homosapiens-PF-F-CHEMBL2096667-Functional-All_Binary_regression	0.553748084	0.183795975	0.39009628	0.456303794	0.477657978	17	-0.294	0.395	69	21
Bcl_2_relatedproteinA1-Musmusculus-SP-B-CHEMBL1293239-Binding-C50_Binary_regression	0.756012877	0.006537219	0.270753235	0.34536757	0.13403379	17	-0.127	0.419	67	21
CaseinkinaseIIalpha_beta-Homosapiens-PC-B-CHEMBL3038477-Binding-All_Binary_regression	0.642669998	0.394242342	0.549260655	0.654922889	0.017630974	17	0.377	0.449	69	25
GABA_Areceptor_alpha_1_beta_2_gamma_2-Rattusnorvegicus-PC-B-CHEMBL2095167-Binding-All_Binary_regression	0.559872377	0.708011954	0.440845135	0.66629771	0.30049596	17	0.408	0.534	67	30
Bacillussubtilissubsp_subtilisstr_168-Bacillussubtilissubsp_subtilisstr_168-O-F-CHEMBL613315-Functional-All_Binary_regression	0.911902614	0.248835852	0.699334255	0.85580934	-0.058817972	17	0.308	0.538	67	32
GC3_MTK_--C-F-CHEMBL614157-Functional-C50_Binary_regression	0.689392267	0.176606926	0.316609758	0.497834667	0.39615333	17	-0.22	0.571	67	18
CatecholO_methyltransferase-Homosapiens-SP-B-CHEMBL2023-Binding-All_Binary_regression	1.286021853	0.419630595	0.633602448	0.919698967	0.720618491	17	-0.301	0.618	67	38
G_proteincoupledreceptor39-Homosapiens-SP-B-CHEMBL3091266-Binding-C50_Binary_regression	0.996055706	0.302979791	0.513970674	0.735504771	0.34386647	17	-0.041	0.622	67	37
NCI--C-F-CHEMBL614877-Functional-C50_Binary_regression	0.662350264	0.805582159	0.521407192	0.697608541	0.680762225	17	0.125	0.632	67	38
Serotonin3a_5_HT3a_receptor-Homosapiens-SP-F-CHEMBL1899-Functional-All_Binary_regression	0.93755151	0.442356956	0.595252692	0.826011968	0.051589447	17	0.391	0.654	68	40
ProteinarginineN_methyltransferase3-Homosapiens-SP-B-CHEMBL5891-Binding-All_Binary_regression	0.927866589	0.300105153	0.618097292	0.852792639	0.10235473	17	0.198	0.661	67	41
St_4-Homosapiens-C-F-CHEMBL614166-Functional-C50_Binary_regression	0.486705299	0.777052442	0.670371662	0.871788756	0.233510735	17	0.544	0.688	68	45
HexokinasetypeI-Homosapiens-SP-F-CHEMBL2688-Functional-C50_Binary_regression	0.379855528	0.097913438	0.295716966	0.457670797	-0.057123797	17	0.155	0.736	67	46
Tyrosine_proteinphosphatasenon_receptortype5-Homosapiens-SP-B-CHEMBL2007628-Binding-All_Binary_regression	0.484718113	0.827950038	0.241860007	0.283291426	0.901152255	18	-0.073	0.378	71	20
Lanosterolsynthase-Rattusnorvegicus-SP-B-CHEMBL3262-Binding-All_Binary_regression	1.021437084	0.462096268	0.864364942	1.058445545	-0.005007018	18	0.467	0.407	74	18
Solutecarrierfamily15member2-Homosapiens-SP-A-CHEMBL1743125-ADME-K_Binary_regression	1.049573704	0.576860975	0.601715721	0.741420738	0.692639002	18	-0.116	0.434	74	24
CEM_0-Homosapiens-C-F-CHEMBL614028-Functional-C50_Binary_regression	0.595463861	0.876140948	0.53132398	0.64313561	0.680203442	18	0.196	0.456	72	25
Monoamineoxidase-Homosapiens-PF-B-CHEMBL2095205-Binding-All_Binary_regression	0.724001441	0.318883744	0.774822535	1.053222787	0.159438877	18	0.159	0.46	73	22
Staphylococcuscapitis-Staphylococcuscapitis-O-F-CHEMBL612681-Functional-MIC_Binary_regression	0.500727253	0.491557906	0.39452299	0.482299917	0.430868984	18	0.061	0.46	74	26
LysophosphatidicacidreceptorEdg_7-Homosapiens-SP-F-CHEMBL3250-Functional-All_Binary_regression	0.741562449	0.130710603	0.511917367	0.634669317	0.379935324	18	-0.249	0.465	70	23
Voltage_gatedN_typecalciumchannelalpha_1Bsubunit-Rattusnorvegicus-SP-B-CHEMBL5107-Binding-C50_Binary_regression	0.434784004	0.827036391	0.355710432	0.600209309	0.463238209	18	0.364	0.467	72	25
Bromodomainadjacenttozincfingerdomainprotein2B-Homosapiens-SP-B-CHEMBL1741220-Binding-All_Binary_regression	0.946290267	0.464094514	0.496761462	0.767811983	0.571494761	18	-0.107	0.48	70	29
Toll_likereceptor4-Homosapiens-SP-B-CHEMBL5255-Binding-C50_Binary_regression	0.422036905	0.902420845	0.730945516	1.133258494	0.036229936	18	0.866	0.493	73	31
Alkalinephosphatase_tissue_nonspecificisozyme-Bostaurus-SP-B-CHEMBL2406894-Binding-All_Binary_regression	1.136053304	0.012596844	0.370774997	0.523601424	0.222597578	18	-0.21	0.504	74	20
Humanrhinovirus2-Humanrhinovirus2-O-F-CHEMBL612678-Functional-All_Binary_regression	0.752310849	0.331138559	0.522046862	0.706652318	0.375707981	18	-0.045	0.513	71	34
Cyclooxygenase-Homosapiens-PF-B-CHEMBL2094253-Binding-C50_Binary_regression	1.075781491	0.1590947	0.75904446	1.10474693	0.371334914	18	-0.212	0.523	73	34
Glutamatereceptorionotropickainate3-Rattusnorvegicus-SP-B-CHEMBL3744-Binding-All_Binary_regression	0.871047678	0.309006667	0.812390941	1.004071563	0.252643733	18	0.056	0.53	72	31
CNE-Homosapiens-C-F-CHEMBL613824-Functional-C50_Binary_regression	0.495208954	0.076202876	0.328155256	0.521405136	0.261623517	18	-0.185	0.542	72	32
MCF_10A-Homosapiens-C-A-CHEMBL614321-ADME-C50_Binary_regression	0.443674954	0.651583239	0.258192511	0.477087699	0.446198161	18	0.205	0.544	74	36
CytochromeP4502E1-Homosapiens-SP-A-CHEMBL5281-ADME-All_Binary_regression	0.862953511	0.102937826	0.361483	0.476266043	0.013284255	18	0.09	0.548	70	30
Interleukin_5-Musmusculus-SP-B-CHEMBL1163111-Binding-C50_Binary_regression	0.240036272	0.034821856	0.138639629	0.161804447	-0.087206724	18	0.122	0.549	74	30
4_hydroxyphenylpyruvatedioxygenase-Susscrofa-SP-B-CHEMBL3203-Binding-All_Binary_regression	1.045376171	0.46784314	0.46346007	0.596289352	0.766766753	18	-0.299	0.551	71	34
CDGSHiron_sulfurdomain_containingprotein1-Homosapiens-SP-B-CHEMBL1795168-Binding-All_Binary_regression	1.382283866	0.12068735	0.775936646	1.105957153	0.073307446	18	0.047	0.574	73	36
Probablelowmolecularweightprotein_tyrosine_phosphatase-Mycobacteriumtuberculosis-SP-B-CHEMBL4542-Binding-All_Binary_regression	0.843335565	0.02619623	0.261366907	0.352565125	0.52300776	18	-0.497	0.574	73	38
PeptideN_myristoyltransferase-Homosapiens-PF-B-CHEMBL2096973-Binding-All_Binary_regression	1.170169223	0.093654954	0.64556621	0.871536505	0.183930979	18	-0.09	0.581	72	35
Serine_threonine_proteinkinasepknB-Mycobacteriumtuberculosis-SP-B-CHEMBL1908385-Binding-All_Binary_regression	0.652466989	0.447169438	0.333993132	0.443465858	0.710225411	18	-0.263	0.611	70	40
TGF_betareceptortypeII-Homosapiens-SP-B-CHEMBL4267-Binding-All_Binary_regression	0.746923362	0.373222166	0.429510665	0.529876144	0.517355227	18	-0.144	0.642	70	43
CytochromeP45024A1-Homosapiens-SP-B-CHEMBL4521-Binding-All_Binary_regression	0.697183397	0.627918928	0.769648523	0.974335511	0.479298689	18	0.149	0.661	70	41
L929-Musmusculus-C-F-CHEMBL612267-Functional-C50_Binary_regression	0.870522833	0.621867277	0.460649937	0.530211572	0.745447303	18	-0.124	0.683	74	47
Pneumocystiscarinii-Pneumocystiscarinii-O-F-CHEMBL613064-Functional-C50_Binary_regression	0.972915394	0.135345988	0.474189505	0.599685179	0.271467003	18	-0.136	0.707	74	49
BHK_21-Cricetulusgriseus-C-F-CHEMBL614527-Functional-C50_Binary_regression	0.531078185	0.646227972	0.323445546	0.382215251	0.06014106	18	0.586	0.747	72	51
Mitogen_activatedproteinkinasekinasekinase9-Homosapiens-SP-B-CHEMBL2872-Binding-All_Binary_regression	0.537289043	0.836440356	0.918174276	1.015994424	0.09122134	18	0.745	0.775	73	56
Beta_galactosidase-Escherichiacoli-SP-F-CHEMBL1293264-Functional-C50_Binary_regression	0.564239671	0.007165899	0.349288499	0.45217934	0.027172277	18	-0.02	0.852	73	61
CaseinkinaseIalpha-Homosapiens-SP-B-CHEMBL2793-Binding-All_Binary_regression	0.831417999	0.093624844	0.666250191	0.872777434	-0.096723012	18	0.19	0.854	70	59
Eukaryotictranslationinitiationfactor4H-Homosapiens-SP-B-CHEMBL1293274-Binding-C50_Binary_regression	0.696351159	0.295850463	0.252583484	0.29628287	0.267054078	18	0.029	0.973	72	70
Excitatoryaminoacidtransporter3-Homosapiens-SP-B-CHEMBL2721-Binding-All_Binary_regression	0.702116188	0.603670464	0.682330506	0.836432578	0.429312679	19	0.174	0.357	76	16
Leucineaminopeptidase-Homosapiens-SP-B-CHEMBL3965-Binding-All_Binary_regression	1.887693613	0.004282197	1.025141538	1.221417302	0.325257793	19	-0.321	0.358	75	11
1_deoxy_D_xylulose5_phosphatereductoisomerase-Mycobacteriumtuberculosis-SP-B-CHEMBL5630-Binding-All_Binary_regression	0.88654181	0.234373504	0.701896819	0.942111548	0.23844896	19	-0.004	0.363	76	21
ProstanoidDPreceptor-Musmusculus-SP-B-CHEMBL3933-Binding-All_Binary_regression	0.81965378	0.08589686	0.432960772	0.587562537	0.423647317	19	-0.338	0.367	76	17
Bromodomain_containingprotein1-Homosapiens-SP-B-CHEMBL2176774-Binding-All_Binary_regression	0.455985187	0.39778081	0.335212822	0.456364253	0.407679055	19	-0.01	0.407	75	20
DU_145-Homosapiens-C-A-CHEMBL613508-ADME-C50_Binary_regression	0.624314683	0.630307541	0.337744726	0.494832605	0.543641016	19	0.087	0.432	77	26
Nucleotide_bindingoligomerizationdomain_containingprotein2-Homosapiens-SP-B-CHEMBL1293266-Binding-C50_Binary_regression	0.587396637	0.367951745	0.319892799	0.458808078	-0.374276747	19	0.742	0.44	77	23
Panel_Carcinomacelllines_-Homosapiens-C-F-CHEMBL612423-Functional-C50_Binary_regression	0.716809209	0.774280126	0.783639182	1.240548617	0.27757185	19	0.497	0.461	75	26
PARP1_2and3-Homosapiens-PF-B-CHEMBL3390820-Binding-C50_Binary_regression	0.784041615	0.379020734	0.382425643	0.470535688	0.363985375	19	0.015	0.504	77	28
NADPHoxidase1-Homosapiens-SP-F-CHEMBL1287628-Functional-All_Binary_regression	0.613208649	0.338725564	0.334115642	0.403471671	0.543873867	19	-0.205	0.511	75	29
Histone_lysineN_methyltransferase_H3lysine_9specific5-Homosapiens-SP-B-CHEMBL6031-Binding-All_Binary_regression	0.491322014	0.892337746	0.597504532	0.778923358	0.730590449	19	0.162	0.514	77	35
Glutamatereceptorionotropic_AMPA1-Homosapiens-SP-B-CHEMBL2009-Binding-All_Binary_regression	0.750159775	0.453473833	0.799783054	0.971337222	0.206271806	19	0.247	0.523	75	32
Cowpoxvirus-Cowpoxvirus-O-F-CHEMBL612672-Functional-C50_Binary_regression	0.728655046	0.75514671	0.613858432	0.840573485	0.434582347	19	0.321	0.534	75	29
Amineoxidase_coppercontaining-Rattusnorvegicus-SP-B-CHEMBL4592-Binding-All_Binary_regression	1.124858395	0.605888017	0.828922608	1.105692017	0.481977784	19	0.124	0.535	77	35
Secretedfrizzled_relatedprotein1-Homosapiens-SP-B-CHEMBL5517-Binding-All_Binary_regression	0.903240196	0.70399839	0.520508852	1.151459354	0.407505975	19	0.296	0.539	75	31
Poly_ADP_ribose_polymerase_1-Musmusculus-SP-B-CHEMBL3740-Binding-All_Binary_regression	0.807954336	0.276166934	0.671608806	0.850547014	0.146423125	19	0.13	0.554	76	38
ToxoplasmagondiiRH-ToxoplasmagondiiRH-O-F-CHEMBL613159-Functional-C50_Binary_regression	0.630831119	0.606907919	0.613323102	0.759983391	0.52664674	19	0.08	0.556	77	39
MAPkinasep38gamma-Homosapiens-SP-B-CHEMBL4674-Binding-All_Binary_regression	0.607421875	0.162322699	0.356031939	0.456557361	0.305707207	19	-0.143	0.558	75	38
Bcl2_antagonistofcelldeath_BAD_-Homosapiens-SP-B-CHEMBL3817-Binding-All_Binary_regression	0.600877459	0.809182774	0.62067241	0.796649332	0.629053591	19	0.18	0.573	75	37
PC_9--C-F-CHEMBL614102-Functional-C50_Binary_regression	0.425928016	0.930801947	0.581678208	1.059910238	0.41522092	19	0.516	0.579	76	40
Receptor_typetyrosine_proteinphosphatasealpha-Homosapiens-SP-B-CHEMBL3918-Binding-All_Binary_regression	0.700380005	0.74159448	0.500328175	0.871242663	0.537398114	19	0.204	0.587	77	41
BaF3-Musmusculus-C-A-CHEMBL614524-ADME-C50_Binary_regression	0.354337518	0.214788479	0.238457965	0.409289645	-0.228426755	19	0.443	0.593	75	42
Lysine_specificdemethylase5B-Homosapiens-SP-B-CHEMBL3774295-Binding-C50_Binary_regression	0.427285674	0.868385739	0.62789267	0.707858957	0.674615437	19	0.194	0.61	75	39
Nicotinicacetylcholinereceptoralpha5subunit-Muscadomestica-SP-B-CHEMBL2366408-Binding-All_Binary_regression	1.094088387	0.450701801	0.632395105	0.800536034	0.713723467	19	-0.263	0.64	76	46
Serotonin1a_5_HT1a_receptor-Musmusculus-SP-B-CHEMBL3737-Binding-All_Binary_regression	0.816448124	0.689277609	0.408943578	0.592651757	0.863095321	19	-0.174	0.664	76	44
Lysine_specificdemethylase2A-Homosapiens-SP-B-CHEMBL1938210-Binding-All_Binary_regression	0.637396363	0.478600854	0.458138541	0.650121899	0.191102814	19	0.287	0.684	76	49
Fattyacidbindingproteinepidermal-Homosapiens-SP-B-CHEMBL3674-Binding-All_Binary_regression	0.566998472	0.756758663	0.493529126	0.636101629	0.686405241	19	0.07	0.684	77	48
4T1-Musmusculus-C-F-CHEMBL612589-Functional-C50_Binary_regression	0.96921766	0.190449217	0.762863604	0.949598411	0.145105805	19	0.045	0.697	77	51
Renin-Rattusnorvegicus-SP-B-CHEMBL2322-Binding-All_Binary_regression	1.077880558	0.092933943	0.617489791	0.817819594	-0.89014601	19	0.983	0.766	76	54
RibosomalproteinS6kinasealpha1-Homosapiens-SP-B-CHEMBL2553-Binding-All_Binary_regression	0.762984023	0.300143818	0.446582195	0.57437231	0.597089771	19	-0.297	0.774	77	58
WestNilevirus-WestNilevirus-O-F-CHEMBL613730-Functional-All_Binary_regression	0.998587053	0.216474139	0.515246145	0.688906342	0.130313309	19	0.086	0.814	75	60
Brugiamalayi-Brugiamalayi-O-F-CHEMBL613140-Functional-All_Binary_regression	0.384550171	0.035399752	0.222407793	0.304992049	0.601229455	19	-0.566	0.85	77	64
Tyrosine_proteinkinaseFGR-Homosapiens-SP-B-CHEMBL4454-Binding-All_Binary_regression	1.168557844	0.190655452	0.640412637	0.826697234	0.455358726	19	-0.265	0.95	76	72
Kynurenine3_monooxygenase-Rattusnorvegicus-SP-B-CHEMBL3457-Binding-All_Binary_regression	0.87049117	0.666601969	0.421291786	0.602129401	0.648367398	20	0.018	0.286	78	12
Serotonin_5_HT_receptor-Rattusnorvegicus-PF-B-CHEMBL2094123-Binding-All_Binary_regression	0.646331018	0.507927971	0.396989083	0.467104855	0.61835411	20	-0.11	0.288	80	15
Metabotropicglutamatereceptor8-Homosapiens-SP-B-CHEMBL3228-Binding-All_Binary_regression	1.178374026	0.147479346	0.515495236	0.640021145	0.451453694	20	-0.304	0.305	79	15
Beta_glucuronidase-Homosapiens-SP-B-CHEMBL2728-Binding-C50_Binary_regression	0.762592088	0.409749849	0.5226837	0.630542989	0.37768367	20	0.032	0.367	82	22
Enterococcus-Enterococcus-O-F-CHEMBL612318-Functional-MIC_Binary_regression	0.472348641	0.734979082	0.506805033	0.630790469	0.197907852	20	0.537	0.369	82	26
AnnexinA2_S100_A10-Homosapiens-PI-B-CHEMBL2111435-Binding-C50_Binary_regression	0.548450059	0.363298125	0.497863124	0.636570297	-0.534432665	20	0.898	0.387	81	20
Coxsackievirus-Coxsackievirus-O-F-CHEMBL613750-Functional-All_Binary_regression	0.71162015	0.366633504	0.37632965	0.479376374	0.740452519	20	-0.374	0.398	81	28
Nucleotide_bindingoligomerizationdomain_containingprotein1-Homosapiens-SP-B-CHEMBL1293222-Binding-C50_Binary_regression	0.657374849	0.019013916	0.287666529	0.370506309	0.126436876	20	-0.107	0.438	78	21
Neutrophils--C-F-CHEMBL613710-Functional-C50_Binary_regression	0.630215858	0.375668422	0.489975541	0.67516222	0.361149789	20	0.015	0.446	78	20
Vascularcelladhesionprotein1-Homosapiens-SP-B-CHEMBL3735-Binding-C50_Binary_regression	0.801272383	0.464590677	0.570926082	0.727391072	-0.251584252	20	0.716	0.459	82	33
Metabotropicglutamatereceptor3-Homosapiens-SP-B-CHEMBL2888-Binding-All_Binary_regression	1.025291054	0.448355004	0.425251163	0.597132926	0.680180555	20	-0.232	0.476	78	30
Feliscatus-Feliscatus-O-F-CHEMBL612670-Functional-All_Binary_regression	1.39511303	0.462967781	1.026873213	1.405277186	0.348705071	20	0.114	0.499	80	34
Calcitoningene_relatedpeptide1-Homosapiens-SP-B-CHEMBL5293-Binding-All_Binary_regression	1.117865118	0.348167907	0.995487585	1.278772192	0.445105057	20	-0.097	0.499	79	36
Xenopuslaevis-Xenopuslaevis-O-F-CHEMBL613478-Functional-C50_Binary_regression	1.837180841	0.215621198	1.857496623	2.502217918	0.006062574	20	0.21	0.524	82	24
Acidceramidase-Homosapiens-SP-B-CHEMBL5463-Binding-All_Binary_regression	1.240467781	0.019947884	0.60116448	0.947131022	0.483252688	20	-0.463	0.543	82	37
Glutathionereductase-Homosapiens-SP-B-CHEMBL2755-Binding-All_Binary_regression	1.002329102	0.057148258	0.39685184	0.474106135	0.350842029	20	-0.294	0.554	79	39
Purinenucleosidephosphorylase-Bostaurus-SP-B-CHEMBL2935-Binding-All_Binary_regression	1.709451909	0.096223648	0.733466136	1.030599031	0.218694607	20	-0.122	0.58	80	41
WI_38VA13-Homosapiens-C-F-CHEMBL612807-Functional-C50_Binary_regression	0.715305649	0.183097982	0.484845205	0.59395759	0.681992922	20	-0.499	0.582	80	42
Integrinalpha_V_beta_1-Homosapiens-PC-B-CHEMBL2111407-Binding-All_Binary_regression	1.651773998	0.067962517	0.886596513	1.172663463	0.158905575	20	-0.091	0.594	79	43
dUTPpyrophosphatase-Plasmodiumfalciparum3D7-SP-B-CHEMBL4222-Binding-K_Binary_regression	0.593102057	0.669796005	0.622781845	0.783704795	0.467481905	20	0.202	0.605	80	42
Opioidreceptors_mu_kappa_delta-Homosapiens-PF-B-CHEMBL2095181-Binding-All_Binary_regression	0.567768485	0.788050104	0.503259329	0.886516678	-0.406745063	20	1.195	0.612	78	36
SUMOE1_E2-Homosapiens-PC-F-CHEMBL3137290-Functional-C50_Binary_regression	0.534780965	0.168193834	0.240079747	0.293450991	0.594477905	20	-0.426	0.622	80	41
Cytomegalovirus-Cytomegalovirus-O-F-CHEMBL613134-Functional-C50_Binary_regression	0.941241172	0.770769997	0.457698883	0.604518361	0.818361763	20	-0.048	0.624	78	40
Apelinreceptor-Homosapiens-SP-B-CHEMBL1628481-Binding-All_Binary_regression	0.797356008	0.129631816	0.487238275	0.573664952	0.652004508	20	-0.522	0.645	78	48
Phosphodiesterase6-Homosapiens-PF-B-CHEMBL2097163-Binding-All_Binary_regression	0.536219746	0.028687505	0.490976016	0.582927983	0.262180556	20	-0.233	0.655	78	45
SNB_78-Homosapiens-C-F-CHEMBL612543-Functional-C50_Binary_regression	0.52727339	0.72750019	0.484349011	0.625410237	0.771824336	20	-0.044	0.669	81	50
Sigmaintracellularreceptor2-Rattusnorvegicus-SP-B-CHEMBL4105864-Binding-K_Binary_regression	0.949812042	0.210194932	0.602659695	0.730298405	0.255173955	20	-0.045	0.679	80	45
ProteasomeMacropainsubunit-Homosapiens-SP-B-CHEMBL3492-Binding-All_Binary_regression	0.870700476	0.491614444	0.534007725	0.680858268	0.654353365	20	-0.163	0.691	82	53
Serine_threonine_proteinkinaseTAO1-Homosapiens-SP-B-CHEMBL5261-Binding-All_Binary_regression	0.875128106	0.052427426	0.405915135	0.525984845	-0.076853128	20	0.129	0.836	81	67
Tyrosine_proteinkinaseBLK-Homosapiens-SP-B-CHEMBL2250-Binding-All_Binary_regression	0.872120604	0.491044451	1.011130628	1.211784428	-0.078951881	20	0.57	0.909	80	72
Ephrintype_Areceptor4-Musmusculus-SP-F-CHEMBL1293259-Functional-C50_Binary_regression	0.57729868	0.021904358	0.359689717	0.430563851	0.119396421	20	-0.097	0.917	80	73
Cytochromeb6_fcomplexsubunit4-Spinaciaoleracea-SP-B-CHEMBL2366461-Binding-C50_Binary_regression	1.153421162	0.160209497	0.597837291	0.775016367	0.559349859	21	-0.399	0.342	83	8
CDK4_CyclinD3-Homosapiens-PC-B-CHEMBL3038472-Binding-All_Binary_regression	0.791170293	0.526104236	0.322185919	0.408613811	0.762819341	21	-0.237	0.391	84	25
A121-Homosapiens-C-F-CHEMBL613106-Functional-C50_Binary_regression	0.751376751	0.482016352	0.349521702	0.46960924	0.757144279	21	-0.275	0.407	84	25
Cyclooxygenase_1-Canislupusfamiliaris-SP-B-CHEMBL4133-Binding-C50_Binary_regression	0.768406431	0.102247356	0.425798436	0.487991334	-0.0589326	21	0.161	0.433	85	29
Ribonucleoside_diphosphatereductaseRR1-Homosapiens-PCG-B-CHEMBL2095215-Binding-All_Binary_regression	0.927414797	0.671488307	0.50869807	0.633457952	0.810239684	21	-0.139	0.435	85	22
Acetolactatesynthase-Arabidopsisthaliana-SP-B-CHEMBL4263-Binding-All_Binary_regression	0.442773105	0.938374256	0.51027231	0.830394399	0.798776173	21	0.14	0.482	85	18
SodiumchannelproteintypeValphasubunit-Homosapiens-SP-A-CHEMBL1980-ADME-C50_Binary_regression	0.469722677	0.476495395	0.367269871	0.484862546	0.068231447	21	0.408	0.483	83	33
Motilinreceptor-Homosapiens-SP-B-CHEMBL2203-Binding-All_Binary_regression	0.573683703	0.737349511	0.680594898	0.9154903	0.380281743	21	0.357	0.544	83	43
HumancoxsackievirusB5-HumancoxsackievirusB5-O-F-CHEMBL613555-Functional-C50_Binary_regression	0.505005379	0.527709643	0.465568918	0.618761706	0.328205465	21	0.2	0.557	85	39
Heatshockcognate71kDaprotein-Homosapiens-SP-B-CHEMBL1275223-Binding-All_Binary_regression	1.140351992	0.217291591	0.541095577	0.703163976	0.545912253	21	-0.329	0.579	84	45
GlutamatereceptorionotropicAMPA-Homosapiens-PCG-B-CHEMBL2096670-Binding-All_Binary_regression	1.19082434	0.065797294	0.55021855	0.830030122	0.506615473	21	-0.441	0.596	85	45
Tyrosinase-Homosapiens-SP-B-CHEMBL1973-Binding-All_Binary_regression	0.826938024	0.405500719	0.438264286	0.589727511	0.567817909	21	-0.162	0.643	85	43
Nonstructuralprotein5A-HepatitisCvirus-SP-B-CHEMBL3307224-Binding-C50_Binary_regression	1.010051234	0.342556576	0.557531089	0.814844069	0.294914489	21	0.048	0.643	84	51
Lowmolecularweightphosphotyrosineproteinphosphatase-Homosapiens-SP-B-CHEMBL4903-Binding-All_Binary_regression	0.785581459	0.549158972	0.420215135	0.610264699	0.344672233	21	0.204	0.657	84	45
Monoglyceridelipase-Rattusnorvegicus-SP-B-CHEMBL3321-Binding-All_Binary_regression	0.698765465	0.49032532	0.50439185	0.709024602	0.277516783	21	0.213	0.704	83	53
Denguevirus-Denguevirus-O-F-CHEMBL613757-Functional-All_Binary_regression	0.892069591	0.141297993	0.576197836	0.709076885	-0.447181429	21	0.588	0.778	85	62
3C_likeprotease-Infectiousbronchitisvirus-SP-B-CHEMBL1293307-Binding-C50_Binary_regression	0.326941125	0.122581662	0.219743674	0.279211418	-0.043187137	21	0.166	0.798	85	65
Serine_threonine_proteinkinaseTAO3-Homosapiens-SP-B-CHEMBL5701-Binding-All_Binary_regression	0.978422302	0.003992238	0.698595742	0.968776101	0.073101903	21	-0.069	0.8	85	67
Lysine_specificdemethylase6B-Homosapiens-SP-B-CHEMBL1938211-Binding-C50_Binary_regression	0.518719161	0.674246736	0.580189177	0.66388617	0.394298765	21	0.28	0.813	85	67
Serine_threonine_proteinkinaseAurora_C-Homosapiens-SP-B-CHEMBL3935-Binding-All_Binary_regression	0.688115555	0.511422982	0.76915528	0.978578718	0.040560047	21	0.471	0.836	83	68
CFPAC_1-Homosapiens-C-F-CHEMBL613506-Functional-C50_Binary_regression	0.357656747	0.940722345	0.585971082	0.694166353	0.775476147	21	0.165	0.878	85	74
ST486-Homosapiens-C-F-CHEMBL2366293-Functional-C50_Binary_regression	0.958144308	0.561912764	1.30414735	1.585455044	-0.161591023	21	0.724	0.919	84	77
Neurotensinreceptor2-Homosapiens-SP-B-CHEMBL2514-Binding-All_Binary_regression	0.741993708	0.686069015	0.574695138	0.780067211	0.387147783	22	0.299	0.289	90	20
Echinochloacrus_galli-Echinochloacrus_galli-O-F-CHEMBL612343-Functional-C50_Binary_regression	0.87737445	0.245436222	0.664176311	1.077397382	0.141354468	22	0.104	0.331	87	18
1_deoxyxylulose_5_phosphatereductoisomerase-EscherichiacoliK_12-SP-B-CHEMBL4091-Binding-All_Binary_regression	0.918542898	0.407077964	0.640554692	0.821513549	0.429099834	22	-0.022	0.335	86	15
G_proteincoupledreceptor183-Homosapiens-SP-F-CHEMBL3259470-Functional-C50_Binary_regression	0.724623835	0.036334353	0.423357221	0.532982876	0.53667383	22	-0.5	0.362	90	18
Sulfonylureareceptor2_Kir6_2-Homosapiens-PC-F-CHEMBL2095198-Functional-C50_Binary_regression	0.898836734	0.290348193	0.631246477	0.849356295	0.062516457	22	0.228	0.368	89	23
Legumain-Homosapiens-SP-B-CHEMBL4244-Binding-All_Binary_regression	0.91069798	0.208559221	0.506342033	0.596622276	0.611478838	22	-0.403	0.374	89	15
Acetylcholinereceptor_alpha1_beta1_delta_gamma-Homosapiens-PC-F-CHEMBL1907588-Functional-C50_Binary_regression	0.464869677	0.915362624	0.474292116	1.000364852	0.685975755	22	0.229	0.421	90	24
PurinergicreceptorP2Y1-Homosapiens-SP-F-CHEMBL4315-Functional-All_Binary_regression	0.882475407	0.008263613	0.574448327	0.727056523	0.120917525	22	-0.113	0.429	86	22
3_oxoacyl__acyl_carrier_protein_synthase3-Escherichiacoli-SP-B-CHEMBL1795135-Binding-All_Binary_regression	1.118625582	0.857377487	1.173520705	1.47615107	0.736682639	22	0.121	0.445	86	25
Melanophores-Xenopuslaevis-C-F-CHEMBL614313-Functional-C50_Binary_regression	1.282949866	0.190300969	0.760247887	0.97935037	0.57987884	22	-0.39	0.459	89	21
NuclearfactorNF_kappa_Bp65subunit-Homosapiens-SP-B-CHEMBL5533-Binding-C50_Binary_regression	0.533466217	0.277162069	0.313828934	0.412004687	0.534521468	22	-0.257	0.467	88	18
Glucokinaseregulatoryprotein-Homosapiens-SP-B-CHEMBL1075152-Binding-All_Binary_regression	0.527886675	0.648397341	0.583789514	0.775370368	0.500785355	22	0.148	0.472	86	27
Genomepolyprotein-WestNilevirus-SP-B-CHEMBL5419-Binding-All_Binary_regression	0.833312597	0.228129449	0.344475709	0.552242948	0.510435085	22	-0.282	0.476	89	37
NADH_ubiquinoneoxidoreductasechain1-Bostaurus-SP-B-CHEMBL4497-Binding-C50_Binary_regression	1.505547314	0.220480325	0.866976935	1.09554101	0.315567288	22	-0.095	0.49	87	36
C_Cchemokinereceptortype8-Homosapiens-SP-B-CHEMBL4596-Binding-All_Binary_regression	1.275054548	0.642977675	0.681064061	0.949816082	0.666481991	22	-0.024	0.502	87	38
Mitogen_activatedproteinkinase3-Musmusculus-SP-B-CHEMBL5510-Binding-K_Binary_regression	0.87678171	0.208862975	0.787224927	1.03027698	0.012018628	22	0.197	0.503	90	40
Estrogen_relatedreceptoralpha-Homosapiens-SP-B-CHEMBL3429-Binding-All_Binary_regression	1.081231874	0.000674892	0.519786756	0.675453542	0.402808775	22	-0.402	0.511	90	39
Sorbitoldehydrogenase-Homosapiens-SP-B-CHEMBL2275-Binding-C50_Binary_regression	0.600042487	0.757672429	0.472637522	0.55697992	0.817024733	22	-0.059	0.511	87	29
Histone_lysineN_methyltransferase_H3lysine_79specific-Homosapiens-SP-B-CHEMBL1795117-Binding-All_Binary_regression	0.767894553	0.750051409	0.532572137	0.831150428	0.751952546	22	-0.002	0.514	86	36
Glucosetransporter-Homosapiens-SP-B-CHEMBL2535-Binding-All_Binary_regression	1.124234932	0.55533788	0.872533349	1.181032324	0.49573062	22	0.06	0.516	86	41
Colon26-Musmusculus-C-F-CHEMBL614466-Functional-C50_Binary_regression	0.698002115	0.691228966	0.630205156	0.778606226	0.15992833	22	0.531	0.519	87	40
Thymidinekinase_cytosolic-Homosapiens-SP-B-CHEMBL2883-Binding-All_Binary_regression	1.349655014	0.323626759	0.54347869	0.735060471	0.526252849	22	-0.203	0.523	87	39
Serotonin3a_5_HT3a_receptor-Rattusnorvegicus-SP-B-CHEMBL2411-Binding-All_Binary_regression	1.129903194	0.069194924	0.492611512	0.702346901	0.019644984	22	0.05	0.539	88	40
WIL2_NS-Homosapiens-C-F-CHEMBL612810-Functional-C50_Binary_regression	0.509053827	0.797982528	0.487052457	0.649782586	0.603074296	22	0.195	0.542	87	38
Enterococcushirae-Enterococcushirae-O-F-CHEMBL614623-Functional-All_Binary_regression	0.435249454	0.558421672	0.466568655	0.636176286	0.199396715	22	0.359	0.543	89	46
Pancreatictriacylglycerollipase-Susscrofa-SP-B-CHEMBL1687677-Binding-All_Binary_regression	0.454307738	0.449890327	0.33812766	0.453431987	0.607993872	22	-0.158	0.55	86	37
LipoxinA4receptor-Homosapiens-SP-B-CHEMBL4227-Binding-All_Binary_regression	0.73094226	0.642397873	0.52491259	0.81675937	0.46017936	22	0.182	0.558	86	38
CathepsinK-Oryctolaguscuniculus-SP-B-CHEMBL3349-Binding-All_Binary_regression	0.889529269	0.525935615	0.429858271	0.540237856	0.836873327	22	-0.311	0.574	89	46
InfluenzaBvirus-InfluenzaBvirus-O-F-CHEMBL613129-Functional-C50_Binary_regression	0.923865419	0.643298581	0.71623361	0.901253315	0.327255766	22	0.316	0.575	86	45
Heatshockfactorprotein1-Homosapiens-SP-B-CHEMBL5869-Binding-C50_Binary_regression	0.557486775	0.760181321	0.31586021	0.401684575	0.812232917	22	-0.052	0.579	89	44
Vesicularacetylcholinetransporter-Torpedocalifornica-SP-B-CHEMBL3313-Binding-All_Binary_regression	1.328943249	0.13377542	0.566451451	0.850840768	0.535533862	22	-0.402	0.58	90	35
Eglninehomolog3-Homosapiens-SP-B-CHEMBL5705-Binding-All_Binary_regression	1.016732739	0.252831193	0.721124095	0.894245341	0.458822178	22	-0.206	0.581	90	49
N_acylethanolamine_hydrolyzingacidamidase-Rattusnorvegicus-SP-B-CHEMBL2034805-Binding-C50_Binary_regression	0.852398951	0.318080739	0.656661774	0.824283465	0.349605467	22	-0.032	0.589	89	47
Flapendonuclease1-Homosapiens-SP-B-CHEMBL5027-Binding-C50_Binary_regression	1.30310183	0.666318478	0.657574899	0.856788573	0.845165732	22	-0.179	0.593	89	43
Phosphatidylinositol_5_phosphate4_kinasetype_2gamma-Homosapiens-SP-B-CHEMBL1770034-Binding-All_Binary_regression	0.551661027	0.57668851	0.368300489	0.448532026	0.429139309	22	0.148	0.611	87	51
ATPasefamilyAAAdomain_containingprotein2-Homosapiens-SP-B-CHEMBL2150837-Binding-All_Binary_regression	0.653129312	0.767735012	0.409928253	0.55247453	0.822387678	22	-0.055	0.615	90	48
LeukocyteadhesionglycoproteinLFA_1alpha-Homosapiens-SP-B-CHEMBL1803-Binding-All_Binary_regression	0.84731268	0.529897037	0.439027184	0.657502558	0.462495563	22	0.067	0.623	86	42
DualspecificityphosphataseCdc25C-Homosapiens-SP-B-CHEMBL2378-Binding-All_Binary_regression	0.900736392	0.132210547	0.424032999	0.592278127	0.332058937	22	-0.2	0.626	86	48
VascularendothelialgrowthfactorA-Homosapiens-SP-B-CHEMBL1783-Binding-All_Binary_regression	0.90622096	0.828961796	0.773044565	0.96111899	0.754334665	22	0.075	0.63	89	52
SARScoronavirus3C_likeproteinase-SARScoronavirus-SP-B-CHEMBL3927-Binding-All_Binary_regression	1.384349788	0.709382049	0.871213609	1.229732164	0.79644614	22	-0.087	0.646	90	52
DipeptidylpeptidaseIV-Susscrofa-SP-B-CHEMBL3813-Binding-All_Binary_regression	0.990655571	0.350219621	0.700597166	0.923906965	0.275195102	22	0.075	0.65	90	52
GARtransformylase-Homosapiens-SP-B-CHEMBL3972-Binding-All_Binary_regression	0.849505998	0.517934103	0.693594962	0.939351858	0.430655718	22	0.087	0.653	87	51
Galectin_1-Homosapiens-SP-B-CHEMBL4915-Binding-All_Binary_regression	0.581144813	0.833806217	0.605613975	0.841000777	0.440371492	22	0.393	0.661	88	53
RibosomalproteinS6kinasealpha5-Homosapiens-SP-B-CHEMBL4237-Binding-All_Binary_regression	0.992668389	0.70606451	0.639776136	0.782399897	0.626248896	22	0.08	0.679	88	58
Serine_threonine_proteinkinasereceptorR3-Homosapiens-SP-B-CHEMBL5311-Binding-All_Binary_regression	0.737214943	0.592770087	0.635641647	0.940400862	-0.278033028	22	0.871	0.686	90	54
Dualspecificitytyrosine_phosphorylation_regulatedkinase4-Homosapiens-SP-F-CHEMBL1075115-Functional-K_Binary_regression	0.55416194	0.00105396	0.397250002	0.465611453	0.561348707	22	-0.56	0.754	88	61
Serine_threonine_proteinkinaseGAK-Homosapiens-SP-B-CHEMBL4355-Binding-All_Binary_regression	1.221342944	0.006648039	0.582090608	0.743977987	0.213989549	22	-0.207	0.762	87	65
Interleukin_1receptor_associatedkinase1-Homosapiens-SP-B-CHEMBL3357-Binding-All_Binary_regression	0.926626831	0.373421832	0.457471524	0.619016321	0.455331303	22	-0.082	0.769	86	64
HMEC-Homosapiens-C-A-CHEMBL614734-ADME-C50_Binary_regression	0.543184741	0.376754709	0.327138013	0.414478843	0.620898146	22	-0.244	0.782	87	65
Serine_threonineproteinphosphatasePP1_alphacatalyticsubunit-Homosapiens-SP-B-CHEMBL2164-Binding-All_Binary_regression	0.820930413	0.002695643	0.263135042	0.348692808	0.308416597	22	-0.306	0.783	90	68
Adenosinekinase-Toxoplasmagondii-SP-B-CHEMBL2982-Binding-All_Binary_regression	0.424557888	0.079284109	0.304818622	0.409687379	-0.123611383	22	0.203	0.791	88	5
NT_3growthfactorreceptor-Homosapiens-SP-B-CHEMBL5608-Binding-All_Binary_regression	1.051565425	0.435709848	0.723417073	0.86360898	0.622320443	22	-0.187	0.877	86	75
NCI_H630-Homosapiens-C-F-CHEMBL612540-Functional-C50_Binary_regression	0.67172465	0.715123435	0.946461795	1.193732792	0.208329529	22	0.507	0.978	89	87
Glutamatereceptorionotropic_AMPA1-Rattusnorvegicus-SP-F-CHEMBL3753-Functional-All_Binary_regression	0.701454065	0.757004338	0.485601018	0.565867064	0.722553736	23	0.034	0.324	92	19
PhotosystemQ_B_protein-Spinaciaoleracea-SP-B-CHEMBL2366481-Binding-C50_Binary_regression	2.117918335	0.042599254	0.477152829	0.639799798	0.737678047	23	-0.695	0.425	91	27
Trypanothionereductase-Trypanosomabruceibrucei-SP-B-CHEMBL1837-Binding-All_Binary_regression	0.66600283	0.143613888	0.497858755	0.629017998	0.09371705	23	0.05	0.456	93	36
Humanimmunodeficiencyvirus3-Humanimmunodeficiencyvirus3-O-F-CHEMBL612359-Functional-C50_Binary_regression	0.648298508	0.460353701	0.393112989	0.503500294	0.55100032	23	-0.091	0.467	91	24
Lu1-Homosapiens-C-F-CHEMBL613290-Functional-C50_Binary_regression	0.68623848	0.229777307	0.419410593	0.506564025	0.177612034	23	0.052	0.471	92	38
Serine_threonine_proteinkinaseSgk1-Homosapiens-SP-B-CHEMBL2343-Binding-All_Binary_regression	1.040906361	0.263388529	0.810710843	0.990888217	0.074750632	23	0.189	0.48	93	41
Humanherpesvirus2strainG-Humanherpesvirus2strainG-O-F-CHEMBL2366755-Functional-C50_Binary_regression	0.718402099	0.782927347	0.705807748	0.933376115	0.357140346	23	0.426	0.493	93	35
UV4-Cricetulusgriseus-C-F-CHEMBL612800-Functional-C50_Binary_regression	0.879587119	0.748392629	1.020310701	1.27480065	0.280719694	23	0.468	0.508	92	38
Fibroblastgrowthfactorreceptor-Homosapiens-PF-B-CHEMBL2095217-Binding-All_Binary_regression	0.833814983	0.456954673	0.561422747	0.707089866	0.427177607	23	0.03	0.537	91	42
Eukaryotictranslationinitiationfactor2_alphakinase3-Homosapiens-SP-B-CHEMBL6030-Binding-C50_Binary_regression	0.98081143	0.538211754	0.407932083	0.557550507	0.792856499	23	-0.255	0.565	93	45
NuclearreceptorROR_alpha-Homosapiens-SP-B-CHEMBL5868-Binding-All_Binary_regression	0.59389031	0.429594578	0.230572842	0.272986762	0.883442161	23	-0.454	0.585	93	46
Trypanosomabruceigambiense-Trypanosomabruceigambiense-O-F-CHEMBL613768-Functional-C50_Binary_regression	0.470691807	0.590887212	0.398157083	0.463540512	0.568745897	23	0.022	0.611	91	36
CytochromeP4501A2-Homosapiens-SP-B-CHEMBL3356-Binding-All_Binary_regression	0.704513966	0.108522682	0.570494613	0.746783885	0.209559856	23	-0.101	0.689	92	59
DNA_cytosine_5__methyltransferase1-Homosapiens-SP-B-CHEMBL1993-Binding-All_Binary_regression	0.808131923	0.346014997	0.558259205	0.623158337	0.070278024	23	0.276	0.709	93	62
UACC_375--C-F-CHEMBL614127-Functional-C50_Binary_regression	0.897180886	0.048471688	0.658319942	0.743345749	0.059677888	24	-0.011	0.251	98	10
Hexokinase-Trypanosomabruceibrucei_strain927_4GUTat10_1_-SP-F-CHEMBL1741201-Functional-C50_Binary_regression	0.316517916	0.329366784	0.210778703	0.251003149	0.485179847	24	-0.156	0.335	95	20
Protoporphyrinogenoxidase-Homosapiens-SP-B-CHEMBL1926488-Binding-K_Binary_regression	0.684303461	0.347721894	0.440988287	0.575578828	0.581609833	24	-0.234	0.366	94	11
CytochromeP4502B1-Rattusnorvegicus-SP-A-CHEMBL3335-ADME-All_Binary_regression	0.520376822	0.657335971	0.319668454	0.473961015	0.645499566	24	0.012	0.367	98	32
Carboxylesterase-Susscrofa-SP-B-CHEMBL3383-Binding-All_Binary_regression	1.481930827	0.292722516	0.965996193	1.363363304	0.386952945	24	-0.094	0.378	97	20
Renin-Macacafascicularis-SP-B-CHEMBL2046264-Binding-C50_Binary_regression	0.66556923	0.549679708	0.287212833	0.35309257	0.097531331	24	0.452	0.389	97	19
Excitatoryaminoacidtransporter2-Homosapiens-SP-B-CHEMBL4973-Binding-All_Binary_regression	0.81872578	0.65472936	0.677540036	0.79943248	0.591257862	24	0.063	0.398	95	26
Dihydroorotatedehydrogenase-Rattusnorvegicus-SP-B-CHEMBL2383-Binding-All_Binary_regression	1.086048741	0.071448494	0.858013762	1.126624505	-0.486475345	24	0.558	0.402	96	30
Oligopeptidetransportersmallintestineisoform-Homosapiens-SP-F-CHEMBL4605-Functional-All_Binary_regression	0.829266102	0.295630595	0.556439568	0.676023059	0.480811335	24	-0.185	0.403	96	31
PurinergicreceptorP2Y12-Rattusnorvegicus-SP-B-CHEMBL2188-Binding-C50_Binary_regression	0.435259256	0.001532277	0.422639323	0.566729891	-0.082437084	24	0.084	0.408	97	32
Adrenergicreceptorbeta-Rattusnorvegicus-PF-B-CHEMBL2095166-Binding-All_Binary_regression	1.389311187	0.137125113	0.547473426	0.656167213	0.691815743	24	-0.555	0.412	94	26
Toll_likereceptor4-Musmusculus-SP-B-CHEMBL1795167-Binding-C50_Binary_regression	0.434046622	0.663290537	0.284305333	0.36254822	0.801189282	24	-0.138	0.421	96	31
Absidiacorymbifera-Lichtheimiacorymbifera-O-F-CHEMBL612369-Functional-All_Binary_regression	0.540868923	0.509788906	0.507010384	0.590779564	0.193433888	24	0.316	0.43	98	24
GABAreceptoralpha_2subunit-Homosapiens-SP-B-CHEMBL4956-Binding-All_Binary_regression	0.706702102	0.260199234	0.345389858	0.46210882	0.504502787	24	-0.244	0.433	97	34
Lysophosphatidicacidreceptor5-Homosapiens-SP-B-CHEMBL5700-Binding-All_Binary_regression	0.661086442	0.404962242	0.410129068	0.527192284	0.650472414	24	-0.246	0.44	96	20
Myosinlightchainkinase_smoothmuscle-Gallusgallus-SP-B-CHEMBL3062-Binding-All_Binary_regression	0.69407664	0.701777209	0.416465926	0.515377376	0.775560327	24	-0.074	0.469	98	42
2_3_dihydroxybenzoate_AMPligase-Mycobacteriumtuberculosis-SP-B-CHEMBL5662-Binding-All_Binary_regression	1.302932151	0.40958016	1.011056644	1.206795599	0.466764952	24	-0.057	0.472	95	41
GABAtransporter1-Rattusnorvegicus-SP-B-CHEMBL4054-Binding-All_Binary_regression	0.470090759	0.559843268	0.321163081	0.39804732	0.693949483	24	-0.134	0.484	97	38
Intestinalalkalinephosphatase-Bostaurus-SP-B-CHEMBL5695-Binding-All_Binary_regression	0.979740698	0.032315258	0.497760613	0.678991	-0.113817548	24	0.146	0.505	97	30
PyrimidinergicreceptorP2Y4-Homosapiens-SP-F-CHEMBL2123-Functional-C50_Binary_regression	0.600552533	0.257469683	0.573980676	0.701388674	0.128744284	24	0.129	0.511	96	36
Aldo_ketoreductasefamily1memberC1-Homosapiens-SP-B-CHEMBL5905-Binding-All_Binary_regression	0.867632856	0.446450683	0.399790179	0.537637077	0.809273511	24	-0.363	0.514	98	43
CytochromeP45019A1-Rattusnorvegicus-SP-B-CHEMBL3859-Binding-All_Binary_regression	0.785133805	0.168686222	0.403084974	0.519680196	0.567765359	24	-0.399	0.538	97	49
PyruvatekinaseisozymesR_L-Homosapiens-SP-B-CHEMBL1075126-Binding-C50_Binary_regression	0.415716981	0.045153705	0.202824087	0.269185101	0.091432573	24	-0.046	0.548	94	46
Tumorsusceptibilitygene101protein-Homosapiens-SP-B-CHEMBL6157-Binding-All_Binary_regression	0.266496289	0.057827332	0.173416434	0.237828534	0.218257289	24	-0.16	0.563	95	49
Freefattyacidreceptor1-Rattusnorvegicus-SP-B-CHEMBL1795180-Binding-All_Binary_regression	1.046453416	0.034466047	0.503716011	0.791094952	0.145638687	24	-0.111	0.563	95	49
Galactokinase-Homosapiens-SP-B-CHEMBL1293257-Binding-C50_Binary_regression	0.566195333	0.131348648	0.309534684	0.381746435	0.399903256	24	-0.269	0.565	97	47
MAPkinaseERK1-Homosapiens-SP-B-CHEMBL3385-Binding-All_Binary_regression	0.772614131	0.671389695	0.557668906	0.715010383	0.687140948	24	-0.016	0.565	94	49
Branched_chain_amino_acidaminotransferase_mitochondrial-Homosapiens-SP-B-CHEMBL3616354-Binding-C50_Binary_regression	0.795589391	0.113269384	0.7328031	0.886723125	0.213715136	24	-0.1	0.566	95	49
Liver-Rattusnorvegicus-T-F-CHEMBL613642-Functional-C50_Binary_regression	0.33208378	0.501144595	0.267696556	0.439596672	0.456419019	24	0.045	0.572	96	38
GlutamateNMDAreceptor_Grin1_Grin2a-Rattusnorvegicus-PC-B-CHEMBL2096680-Binding-All_Binary_regression	1.19285621	0.327879883	0.555949491	0.692884711	0.582618087	24	-0.255	0.573	96	41
Angiotensin_convertingenzyme-Homosapiens-PF-B-CHEMBL2096989-Binding-All_Binary_regression	0.948655604	0.390406607	0.58448142	0.883295885	0.254176261	24	0.136	0.584	96	46
PeptideN_myristoyltransferase1-Candidaalbicans_strainSC5314_ATCCMYA_2876__Yeast_-SP-B-CHEMBL3548-Binding-C50_Binary_regression	0.930232528	0.625430756	0.510320402	0.626499274	0.854634796	24	-0.229	0.587	94	50
Proteusvulgaris-Proteusvulgaris-O-F-CHEMBL614450-Functional-MIC_Binary_regression	0.388487207	0.88255174	0.342712885	0.617161397	0.801510517	24	0.081	0.607	96	53
Beta_chymotrypsin-Homosapiens-SP-B-CHEMBL4796-Binding-All_Binary_regression	1.066283159	0.466742855	0.737970091	0.889098669	0.542303545	24	-0.076	0.608	97	53
CholecystokininBreceptor-Rattusnorvegicus-SP-F-CHEMBL3508-Functional-All_Binary_regression	0.695032165	0.419901773	0.559545525	0.792506259	0.396037492	24	0.024	0.626	98	56
DAN_G-Homosapiens-C-F-CHEMBL614033-Functional-C50_Binary_regression	0.336768637	0.721234034	0.229363208	0.300217546	0.581285386	24	0.14	0.674	98	59
Glucose_6_phosphatedehydrogenase_6_phosphogluconolactonase-Plasmodiumberghei-SP-F-CHEMBL1741212-Functional-C50_Binary_regression	0.206550455	0.518132348	0.178436416	0.21949392	0.448015825	24	0.07	0.694	96	65
AurorakinaseB_Innercentromereprotein-Homosapiens-PC-B-CHEMBL3430907-Binding-C50_Binary_regression	0.593539432	0.561886814	0.482136501	0.685457798	0.596118485	24	-0.034	0.718	95	61
Interferon_induced_double_strandedRNA_activatedproteinkinase-Homosapiens-SP-B-CHEMBL5785-Binding-All_Binary_regression	1.01745627	0.002814567	0.573786892	0.751915484	-0.023265452	24	0.026	0.789	95	73
Solutecarrierorganicaniontransporterfamilymember1B3-Homosapiens-SP-A-CHEMBL1743121-ADME-All_Binary_regression	0.419666493	0.310778657	0.332561434	0.457273559	-0.18537034	24	0.496	0.8	97	74
Macrophage_stimulatingproteinreceptor-Homosapiens-SP-B-CHEMBL2689-Binding-All_Binary_regression	0.709631976	0.241139762	0.603364527	0.772247471	0.424404782	24	-0.183	0.819	97	78
BaculoviralIAPrepeat_containingprotein3-Homosapiens-SP-B-CHEMBL5335-Binding-All_Binary_regression	0.808258415	0.429255206	0.55245015	0.779782993	0.479631992	24	-0.05	0.849	97	81
NCI_H1703-Homosapiens-C-F-CHEMBL1075522-Functional-C50_Binary_regression	1.087076685	0.56343189	1.225075398	1.433140311	0.304090129	24	0.259	0.857	98	83
NCI_H1963-Homosapiens-C-F-CHEMBL2366075-Functional-C50_Binary_regression	0.735767128	0.849600378	1.017097504	1.208640424	0.40659811	24	0.443	0.889	95	84
SNU_449-Homosapiens-C-F-CHEMBL1075585-Functional-C50_Binary_regression	0.776707119	0.728215298	1.090445905	1.299468756	0.098537495	24	0.63	0.97	98	95
Potassiumchannel_inwardlyrectifying_subfamilyJ_member11-Homosapiens-SP-B-CHEMBL1886-Binding-C50_Binary_regression	0.889353142	0.141934915	0.40446205	0.514767577	0.367580548	25	-0.226	0.285	101	18
Lewislungcarcinomacellline--C-F-CHEMBL614088-Functional-C50_Binary_regression	0.594739071	0.708156164	0.515176132	0.594601052	0.749911006	25	-0.042	0.365	101	30
Acetyl_CoAcarboxylase-Homosapiens-PF-B-CHEMBL3885507-Binding-C50_Binary_regression	0.394810896	0.243237204	0.19072817	0.252547632	0.584564121	25	-0.341	0.378	100	31
Chromoboxproteinhomolog7-Homosapiens-SP-B-CHEMBL1764946-Binding-All_Binary_regression	0.810548686	0.363343081	0.460409843	0.591141926	0.781815784	25	-0.418	0.379	100	29
GABAtransporter1-Homosapiens-SP-B-CHEMBL1903-Binding-All_Binary_regression	1.202646055	0.132382651	0.562808597	0.648641673	0.731629667	25	-0.599	0.392	99	27
cAMPandcAMP_inhibitedcGMP3__5__cyclicphosphodiesterase10A-Musmusculus-SP-B-CHEMBL1795126-Binding-C50_Binary_regression	0.863492673	0.488451797	0.508524312	0.720738413	0.565231325	25	-0.077	0.405	100	35
PROBABLETRANSMEMBRANECARBONICANHYDRASE_CARBONATEDEHYDRATASE__CARBONICDEHYDRATASE_-Mycobacteriumtuberculosis-SP-B-CHEMBL5767-Binding-K_Binary_regression	1.082899048	0.092469438	0.573129356	0.730313617	0.505083337	25	-0.413	0.423	101	33
L_lactatedehydrogenaseBchain-Homosapiens-SP-B-CHEMBL4940-Binding-All_Binary_regression	0.453564629	0.861421056	0.479661371	0.601182325	0.660593819	25	0.201	0.45	101	37
ECV_304-Homosapiens-C-F-CHEMBL614035-Functional-C50_Binary_regression	0.725697452	0.699630145	0.734036707	1.315153801	0.172655409	25	0.527	0.465	101	40
ProtoporphyrinogenIXoxidase-Zeamays-SP-B-CHEMBL2366512-Binding-C50_Binary_regression	0.857553707	0.678772989	0.63777348	0.776508782	0.700091702	25	-0.021	0.48	101	36
NeuromedinBreceptor-Homosapiens-SP-B-CHEMBL3636-Binding-All_Binary_regression	0.495249657	0.727787987	0.459172133	0.618081984	0.596987576	25	0.131	0.49	99	40
RetinoidXreceptorbeta-Homosapiens-SP-B-CHEMBL1870-Binding-All_Binary_regression	0.617428571	0.389422813	0.522600892	0.668893245	0.324154987	25	0.065	0.497	101	36
HighaffinitycGMP_specific3__5__cyclicphosphodiesterase9A-Rattusnorvegicus-SP-B-CHEMBL3638358-Binding-C50_Binary_regression	0.404688142	0.099693179	0.294821194	0.418830706	0.101049582	25	-0.001	0.509	99	39
UrotensinIIreceptor-Rattusnorvegicus-SP-F-CHEMBL4921-Functional-All_Binary_regression	0.993709811	0.393158989	0.552658587	0.800922246	0.483241397	25	-0.09	0.521	99	46
Serine_threonine_proteinkinase17B-Homosapiens-SP-B-CHEMBL3980-Binding-All_Binary_regression	0.937917836	0.393143931	0.71795318	0.99421434	0.303709749	25	0.089	0.522	101	50
Intercellularadhesionmolecule_ICAM_1__Integrinalpha_L_beta_2-Homosapiens-PC-F-CHEMBL2096661-Functional-All_Binary_regression	0.401387787	0.75880135	0.498379757	0.611667491	0.543492956	25	0.215	0.523	99	36
Testis_specificandrogen_bindingprotein-Homosapiens-SP-B-CHEMBL3305-Binding-All_Binary_regression	1.369508066	0.339731478	0.837926794	0.980206795	0.444068335	25	-0.104	0.524	100	44
Humanherpesvirus5DNApolymerase-Humancytomegalovirus_strainAD169__HHV_5__Humanherpesvirus5_-SP-B-CHEMBL3414-Binding-C50_Binary_regression	0.852146078	0.201144481	0.534159264	0.677272386	0.240961087	25	-0.04	0.541	100	49
NuclearreceptorROR_gamma-Musmusculus-SP-B-CHEMBL1293231-Binding-C50_Binary_regression	0.511733366	0.724183426	0.403003774	0.497114992	0.757000187	25	-0.033	0.57	101	48
Adenosinekinase-Rattusnorvegicus-SP-B-CHEMBL2384-Binding-C50_Binary_regression	0.960328441	0.322480335	0.473318105	0.613163487	0.61495319	25	-0.292	0.577	99	46
L5178Y-Musmusculus-C-F-CHEMBL614720-Functional-C50_Binary_regression	0.908297824	0.43972024	0.681607453	0.897140885	-0.589947863	25	1.03	0.607	101	47
Lysine_specificdemethylase5A-Homosapiens-SP-B-CHEMBL2424504-Binding-All_Binary_regression	0.777272861	0.40834728	0.486646974	0.664706918	0.48494493	25	-0.077	0.62	101	58
Hs683-Homosapiens-C-F-CHEMBL612596-Functional-C50_Binary_regression	0.430813564	0.702255156	0.366913847	0.455381952	0.635451315	25	0.067	0.625	101	49
Proto_oncogenetyrosine_proteinkinaseROS-Homosapiens-SP-B-CHEMBL5568-Binding-All_Binary_regression	1.036044699	0.572709647	0.652304635	0.943086961	0.549108829	25	0.024	0.645	101	59
Serineproteasehepsin-Homosapiens-SP-B-CHEMBL2079849-Binding-All_Binary_regression	0.876834094	0.739215437	0.410891228	0.523432968	0.859790436	25	-0.121	0.648	99	59
HistoneacetyltransferaseRTT109-Saccharomycescerevisiae_strainATCC204508_S288c__Baker_syeast_-SP-B-CHEMBL3414417-Binding-C50_Binary_regression	0.296554034	0.52944196	0.287184719	0.348621596	0.279968843	25	0.249	0.674	101	60
IM_9-Homosapiens-C-F-CHEMBL614584-Functional-C50_Binary_regression	0.93443363	0.332297869	0.757252002	1.029601571	0.058839453	25	0.273	0.81	101	81
Lethal_3_malignantbraintumor_likeprotein3-Homosapiens-SP-B-CHEMBL1287623-Binding-All_Binary_regression	0.44331833	0.660079915	0.539374282	0.654975655	0.461125782	25	0.199	0.838	99	82
Lethal_3_malignantbraintumor_likeprotein1-Homosapiens-SP-B-CHEMBL1287622-Binding-All_Binary_regression	0.553445416	0.273440651	0.356150504	0.484467307	0.437387421	25	-0.164	0.84	100	83
NCI_H1693-Homosapiens-C-F-CHEMBL1075521-Functional-C50_Binary_regression	0.56326161	0.742464001	0.754814809	0.865777361	-0.059463599	25	0.802	0.961	99	95
MDA_MB_157-Homosapiens-C-F-CHEMBL1075496-Functional-C50_Binary_regression	0.633004627	0.778052646	0.97556643	1.182684119	0.090966843	25	0.687	0.961	101	97
Ca_Ski-Homosapiens-C-F-CHEMBL1075403-Functional-C50_Binary_regression	0.6256039	0.481207324	1.329338654	1.628111725	0.080773827	25	0.4	0.962	100	96
NCI_H2452-Homosapiens-C-F-CHEMBL1075540-Functional-C50_Binary_regression	0.556171729	0.858238609	0.847616229	1.13918343	0.136010692	25	0.722	0.962	100	96
Panc1005-Homosapiens-C-F-CHEMBL612583-Functional-C50_Binary_regression	0.573612244	0.8428736	1.236859952	1.589927778	0.045257681	25	0.798	0.962	101	97
NCI_H28-Homosapiens-C-F-CHEMBL1075541-Functional-C50_Binary_regression	0.616763435	0.855816769	0.973069467	1.242389517	-0.003520093	25	0.859	0.962	101	97
NB14-Homosapiens-C-F-CHEMBL2366212-Functional-C50_Binary_regression	1.324863082	0.215446828	1.360264877	1.672222155	-0.000853169	25	0.216	0.971	99	96
NB17-Homosapiens-C-F-CHEMBL2366064-Functional-C50_Binary_regression	1.012075841	0.674630892	0.944377131	1.161833975	0.137546918	25	0.537	0.971	99	96
HT_3-Homosapiens-C-F-CHEMBL1075470-Functional-C50_Binary_regression	0.639072932	0.879863733	1.34878196	1.50942835	0.063682678	25	0.816	0.971	99	96
CAL_33-Homosapiens-C-F-CHEMBL1075409-Functional-C50_Binary_regression	0.600101923	0.765171052	1.373355947	1.68751326	-0.07365903	25	0.839	0.971	99	96
NB7-Homosapiens-C-F-CHEMBL2366345-Functional-C50_Binary_regression	0.891739003	0.55318407	1.468532177	1.755940315	-0.395834594	25	0.949	0.971	99	96
HuP_T4-Homosapiens-C-F-CHEMBL1075478-Functional-C50_Binary_regression	0.611791996	0.826288564	1.252962517	1.586167991	-0.208240939	25	1.035	0.971	99	96
G_402-Homosapiens-C-F-CHEMBL1075446-Functional-C50_Binary_regression	0.901109551	0.696547778	1.077683407	1.326934216	0.272632937	25	0.424	0.971	100	97
SCC_9-Homosapiens-C-F-CHEMBL1075571-Functional-C50_Binary_regression	0.782360178	0.654095215	0.842920888	1.03654756	0.168173551	25	0.486	0.971	100	97
SCC_4-Homosapiens-C-F-CHEMBL1075570-Functional-C50_Binary_regression	0.491316145	0.888355582	0.83537011	1.12976344	0.278894896	25	0.609	0.971	100	97
TGW-Homosapiens-C-F-CHEMBL1075600-Functional-C50_Binary_regression	1.085108907	0.491784713	1.091833129	1.349627504	-0.051972469	25	0.544	0.98	100	98
Deoxycytidinekinase-Homosapiens-SP-B-CHEMBL2447-Binding-All_Binary_regression	0.628848916	0.552468611	0.485818313	0.609618017	0.801307672	26	-0.249	0.324	104	18
P2Ypurinoceptor1-Meleagrisgallopavo-SP-F-CHEMBL5720-Functional-C50_Binary_regression	1.385839754	0.011308854	0.678109423	0.827305023	0.089046771	26	-0.078	0.337	102	20
Translocatorprotein-Homosapiens-SP-B-CHEMBL5742-Binding-All_Binary_regression	0.780343491	0.947964504	0.952891299	1.382092252	0.840354081	26	0.108	0.342	106	27
Methionineaminopeptidase1-SaccharomycescerevisiaeS288c-SP-B-CHEMBL2526-Binding-C50_Binary_regression	0.509996599	0.314285434	0.347303501	0.497493124	-0.194430043	26	0.509	0.376	105	31
GABA_Areceptor_alpha_6_beta_3_gamma_2-Homosapiens-PC-B-CHEMBL2095190-Binding-All_Binary_regression	0.846018248	0.643689331	0.47710357	0.582242468	0.671368631	26	-0.028	0.402	106	30
Sphingosine1_phosphatereceptorEdg_5-Homosapiens-SP-B-CHEMBL2955-Binding-All_Binary_regression	0.943834037	0.396253131	0.541933244	0.672625536	0.611976862	26	-0.216	0.41	105	31
Keap1_Nrf2-Homosapiens-PI-B-CHEMBL3038498-Binding-All_Binary_regression	0.676239195	0.619401061	0.579754459	0.803054848	0.499258424	26	0.12	0.419	106	32
Excitatoryaminoacidtransporter1-Homosapiens-SP-B-CHEMBL3085-Binding-All_Binary_regression	0.76438384	0.500524681	0.637548631	0.736675232	0.24627608	26	0.254	0.424	104	35
Carbonicanhydrase15-Musmusculus-SP-B-CHEMBL5973-Binding-All_Binary_regression	0.454947873	0.863767461	0.70199684	0.891049775	0.395673639	26	0.468	0.429	106	40
PhospholipaseD2-Homosapiens-SP-B-CHEMBL2734-Binding-C50_Binary_regression	0.688455224	0.164720509	0.383269542	0.459854663	0.619669766	26	-0.455	0.429	102	29
Galaninreceptor1-Homosapiens-SP-B-CHEMBL4894-Binding-All_Binary_regression	0.609301156	0.92426138	0.351493817	0.478226318	0.903915188	26	0.02	0.44	105	39
L1210_1565_--C-F-CHEMBL614000-Functional-All_Binary_regression	0.356771666	0.682656384	0.31663574	0.417404598	0.399976754	26	0.283	0.442	105	38
3T3_L1-Musmusculus-C-F-CHEMBL614510-Functional-C50_Binary_regression	0.935528686	0.52758328	0.807865676	1.025416112	0.689200554	26	-0.162	0.45	104	38
Signaltransducerandactivatoroftranscription6-Homosapiens-SP-B-CHEMBL5401-Binding-All_Binary_regression	0.689869849	0.576189284	0.53858282	0.736591307	0.448471045	26	0.128	0.464	105	36
Traceamine_associatedreceptor1-Homosapiens-SP-B-CHEMBL5857-Binding-All_Binary_regression	0.860502247	0.558107577	0.460660987	0.618622671	0.61778167	26	-0.06	0.48	102	31
Scenedesmusacutus-Scenedesmusacutus-O-F-CHEMBL2367199-Functional-C50_Binary_regression	0.773802026	0.484501335	0.419811325	0.567169548	0.739616694	26	-0.255	0.482	103	39
Elongationofverylongchainfattyacidsprotein6-Homosapiens-SP-B-CHEMBL5704-Binding-C50_Binary_regression	0.729381159	0.152132025	0.406958436	0.519807663	0.356599152	26	-0.204	0.494	105	45
RetinoidXreceptorgamma-Homosapiens-SP-B-CHEMBL2004-Binding-All_Binary_regression	0.470713009	0.719470929	0.644184261	0.746168605	0.087681922	26	0.632	0.498	105	38
Leishmaniamexicana-Leishmaniamexicana-O-F-CHEMBL612880-Functional-C50_Binary_regression	0.464092216	0.565715337	0.308574549	0.367764408	0.707993226	26	-0.142	0.503	104	44
Myosinlightchainkinase_smoothmuscle-Homosapiens-SP-B-CHEMBL2428-Binding-All_Binary_regression	1.241446867	0.196393397	0.621154563	0.964385119	0.678159094	26	-0.482	0.512	104	48
Glutamatereceptorionotropickainate1-Rattusnorvegicus-SP-B-CHEMBL2919-Binding-All_Binary_regression	0.70306908	0.710607182	0.92440748	1.138363215	0.448101087	26	0.263	0.514	105	36
Smallconductancecalcium_activatedpotassiumchannelprotein3-Rattusnorvegicus-SP-B-CHEMBL3780-Binding-All_Binary_regression	1.088783983	0.296986281	0.478093501	0.72607478	0.533592517	26	-0.237	0.562	103	55
Transthyretin-Homosapiens-SP-B-CHEMBL3194-Binding-All_Binary_regression	1.024458044	0.008946644	0.447961993	0.533153892	0.401857103	26	-0.393	0.569	104	50
ProteinkinasePfmrk-Plasmodiumfalciparum-SP-B-CHEMBL4090-Binding-C50_Binary_regression	1.304290605	3.24E-05	0.61331114	0.826912704	-0.271782756	26	0.272	0.585	102	50
Bromodomain_containingprotein9-Homosapiens-SP-B-CHEMBL3108640-Binding-All_Binary_regression	0.701033671	0.457650466	0.465984384	0.656328231	0.53979604	26	-0.082	0.592	102	48
Gprotein_coupledreceptorkinase5-Homosapiens-SP-B-CHEMBL5678-Binding-All_Binary_regression	0.544024836	0.37209297	0.428574468	0.534689655	0.22386716	26	0.148	0.612	102	55
Glyceraldehyde_3_phosphatedehydrogenaseliver-Homosapiens-SP-B-CHEMBL2284-Binding-All_Binary_regression	0.578517481	0.744579008	0.592470506	0.95691217	0.07736655	26	0.667	0.616	106	59
ProteinarginineN_methyltransferase6-Homosapiens-SP-B-CHEMBL1275221-Binding-All_Binary_regression	0.871918967	0.665784953	0.465347243	0.672687976	0.841526904	26	-0.176	0.616	104	61
NADPHoxidase4-Homosapiens-SP-B-CHEMBL1250375-Binding-All_Binary_regression	0.473807059	0.629874196	0.272137955	0.340139155	0.739500668	26	-0.11	0.618	102	55
Susscrofa-Susscrofa-O-F-CHEMBL613488-Functional-All_Binary_regression	1.246592771	0.235367518	0.611738358	0.818690174	0.550629572	26	-0.315	0.622	106	58
Calu_1-Homosapiens-C-F-CHEMBL613505-Functional-C50_Binary_regression	0.446524386	0.817113347	0.503649843	0.609788612	0.455763561	26	0.361	0.629	105	64
Caspase_1-Musmusculus-SP-B-CHEMBL4800-Binding-All_Binary_regression	0.852499029	0.333719049	0.613013958	0.778641931	-0.115481009	26	0.449	0.63	105	61
Sortase-Staphylococcusaureus-SP-B-CHEMBL5362-Binding-All_Binary_regression	0.635458045	0.50480662	0.297196542	0.385980148	0.746341194	26	-0.242	0.647	105	54
Serine_threonine_proteinkinasePLK2-Homosapiens-SP-B-CHEMBL5938-Binding-All_Binary_regression	0.797741046	0.185143367	0.753950247	0.889829199	0.152860305	26	0.032	0.659	105	64
MuscarinicacetylcholinereceptorM4-Homosapiens-SP-F-CHEMBL1821-Functional-All_Binary_regression	1.158063094	0.010421925	0.741820993	0.95805649	0.013258721	26	-0.003	0.667	104	63
ProteasomecomponentC5-Homosapiens-SP-B-CHEMBL4208-Binding-All_Binary_regression	0.552160429	0.72674972	0.461801745	0.586779676	0.539312401	26	0.187	0.673	106	65
Acidicfibroblastgrowthfactor-Homosapiens-SP-B-CHEMBL2120-Binding-All_Binary_regression	0.766995948	0.817714331	0.674000285	0.9237659	0.759913827	26	0.058	0.683	105	68
Neurokinin2receptor-Rattusnorvegicus-SP-B-CHEMBL4554-Binding-All_Binary_regression	0.968239023	0.46037812	0.517873312	0.666615317	0.701493138	26	-0.241	0.695	102	65
Proteinfarnesyltransferase-Musmusculus-PC-F-CHEMBL2096912-Functional-C50_Binary_regression	1.088559699	0.441701327	0.656874793	0.801016032	0.634823943	26	-0.193	0.708	106	69
Dualspecificityproteinphosphatase6-Rattusnorvegicus-SP-B-CHEMBL5511-Binding-C50_Binary_regression	0.717919129	0.000786718	0.38351233	0.450837585	-0.006034896	26	0.007	0.725	104	74
Solutecarrierorganicaniontransporterfamilymember1B1-Homosapiens-SP-A-CHEMBL1697668-ADME-All_Binary_regression	0.411059485	0.481152195	0.43987376	0.637850162	0.071735873	26	0.409	0.791	106	80
MONO_MAC_6-Homosapiens-C-F-CHEMBL2366062-Functional-C50_Binary_regression	1.118834188	0.428679361	1.217100778	1.422443453	0.022496844	26	0.406	0.826	105	86
ScavengerreceptorclassBmember1-Musmusculus-SP-F-CHEMBL1741203-Functional-C50_Binary_regression	1.275212229	0.015917347	0.90391867	1.284995968	-0.448139599	26	0.464	0.864	102	87
RPMI_7951-Homosapiens-C-F-CHEMBL612447-Functional-C50_Binary_regression	0.638997159	0.83097999	0.919070953	1.166794176	-0.032318603	26	0.863	0.906	105	95
SNU_423-Homosapiens-C-F-CHEMBL1075584-Functional-C50_Binary_regression	0.682542296	0.850828282	1.29822398	1.578953848	0.014597175	26	0.836	0.919	106	97
CAPAN_1-Homosapiens-C-F-CHEMBL614536-Functional-C50_Binary_regression	0.728334419	0.761233158	1.055863831	1.239501679	-0.21953967	26	0.981	0.919	106	97
A204-Homosapiens-C-F-CHEMBL614514-Functional-C50_Binary_regression	0.810073949	0.727015326	1.278879484	1.46532061	0.241778011	26	0.485	0.924	102	94
SNU_387-Homosapiens-C-F-CHEMBL1075583-Functional-C50_Binary_regression	0.64349522	0.840635512	0.988423397	1.356124242	0.0535151	26	0.787	0.926	104	96
NCI_H1437-Homosapiens-C-F-CHEMBL1075513-Functional-C50_Binary_regression	0.66254612	0.814216333	0.685581066	0.880431771	0.443765096	26	0.37	0.944	103	97
HT_1376-Homosapiens-C-F-CHEMBL612258-Functional-C50_Binary_regression	0.560719985	0.755535589	0.941079358	1.174836848	0.218115994	26	0.537	0.944	103	97
CAMA_1-Homosapiens-C-F-CHEMBL1075416-Functional-C50_Binary_regression	0.802243059	0.70447335	1.095577686	1.405527457	0.024880801	26	0.68	0.944	104	98
KMOE_2-Homosapiens-C-F-CHEMBL2366347-Functional-C50_Binary_regression	0.738609668	0.591667928	1.43319813	1.781390628	0.00944886	26	0.582	0.944	103	97
HC_1-Homosapiens-C-F-CHEMBL2366299-Functional-C50_Binary_regression	0.757275882	0.744053796	0.979686341	1.27907029	-0.070958972	26	0.815	0.944	103	97
EW_24-Homosapiens-C-F-CHEMBL2366206-Functional-C50_Binary_regression	0.910762419	0.842298331	1.245807245	1.714523209	-0.043606135	26	0.886	0.944	103	97
NCI_H510A-Homosapiens-C-F-CHEMBL2366332-Functional-C50_Binary_regression	0.873932225	0.59479453	1.225212564	1.748368479	-0.303909146	26	0.899	0.944	103	97
SW948-Homosapiens-C-F-CHEMBL1075598-Functional-C50_Binary_regression	0.770095001	0.714269261	0.962852831	1.220083399	-0.115636694	26	0.83	0.953	103	98
KYSE_270-Homosapiens-C-F-CHEMBL1075486-Functional-C50_Binary_regression	0.683259736	0.846023325	1.112014368	1.327671386	0.267038483	26	0.579	0.954	103	98
HCC38-Homosapiens-C-F-CHEMBL1075460-Functional-C50_Binary_regression	0.647158245	0.8781143	1.207269065	1.456103557	0.296050751	26	0.582	0.954	103	98
Capan_2-Homosapiens-C-F-CHEMBL1075417-Functional-C50_Binary_regression	0.928581745	0.756718651	1.005729497	1.316926369	0.257878076	26	0.499	0.954	104	99
NCI_H2052-Homosapiens-C-F-CHEMBL1075531-Functional-C50_Binary_regression	0.740469945	0.714979614	0.824733434	1.088235859	0.201414726	26	0.514	0.962	102	98
D_336MG-Homosapiens-C-F-CHEMBL2366113-Functional-C50_Binary_regression	0.742659069	0.88716585	1.151049015	1.497347607	-0.011117518	26	0.898	0.963	103	99
SW780-Homosapiens-C-F-CHEMBL1075595-Functional-C50_Binary_regression	1.128646529	0.52913111	1.061595222	1.246425453	0.453826537	26	0.075	0.971	102	99
HCC70-Homosapiens-C-F-CHEMBL1075461-Functional-C50_Binary_regression	0.852823559	0.671166632	1.110654704	1.275843562	0.115531404	26	0.556	0.971	102	99
SW626-Homosapiens-C-F-CHEMBL1075593-Functional-C50_Binary_regression	0.527268676	0.844254631	1.236327255	1.61265544	0.274312271	26	0.57	0.972	103	100
KYSE_150cellline--C-F-CHEMBL613998-Functional-C50_Binary_regression	0.615389587	0.760553905	0.811308576	1.064419262	0.31979727	26	0.441	0.973	106	103
KYSE_520cellline--C-F-CHEMBL612701-Functional-C50_Binary_regression	0.499890155	0.908072986	0.825671355	1.062267183	0.37861927	26	0.529	0.973	106	103
HCC2157-Homosapiens-C-F-CHEMBL2366126-Functional-C50_Binary_regression	0.756741201	0.65133862	0.980486614	1.234373174	0.068947877	26	0.582	0.981	102	100
1_acylglycerol_3_phosphateO_acyltransferasebeta-Homosapiens-SP-B-CHEMBL4772-Binding-C50_Binary_regression	0.906444247	0.131723346	0.499334692	0.614352504	0.606624408	27	-0.475	0.354	108	15
SW_1736-Homosapiens-C-F-CHEMBL614773-Functional-C50_Binary_regression	0.572432418	0.123788741	0.222872707	0.296754996	0.421703868	27	-0.298	0.406	108	34
Dehydrosqualenedesaturase-Staphylococcusaureus_strainNewman_-SP-B-CHEMBL3813586-Binding-C50_Binary_regression	0.773882501	0.12465904	0.332303078	0.450142805	0.489844181	27	-0.365	0.414	109	30
Dihydrolipoyldehydrogenase-Mycobacteriumtuberculosis_strainATCC25618_H37Rv_-SP-B-CHEMBL3988585-Binding-C50_Binary_regression	0.475839107	0.250498043	0.134998668	0.191450762	0.219816085	27	0.031	0.44	107	38
Measlesvirus-Measlesvirus-O-F-CHEMBL613738-Functional-C50_Binary_regression	0.902915196	0.436007275	0.650001553	0.843301972	0.313744769	27	0.122	0.446	109	39
Aldo_ketoreductasefamily1memberB10-Homosapiens-SP-B-CHEMBL5983-Binding-All_Binary_regression	1.025830298	0.428611106	0.550736081	0.689685325	0.77193061	27	-0.343	0.468	107	33
Dopaminebeta_hydroxylase-Bostaurus-SP-B-CHEMBL4702-Binding-All_Binary_regression	1.18558101	0.331791863	0.639619631	0.796396259	0.584417018	27	-0.253	0.483	109	36
N_acylsphingosine_amidohydrolase-Homosapiens-SP-B-CHEMBL4349-Binding-C50_Binary_regression	0.922236932	0.445825141	0.710591412	0.940784452	0.363780753	27	0.082	0.493	109	45
NuclearfactorNF_kappa_Bp105subunit-Homosapiens-SP-B-CHEMBL3251-Binding-C50_Binary_regression	0.616368216	0.801803284	0.432357864	0.525048868	0.805120009	27	-0.003	0.519	107	41
Vascularendothelialgrowthfactorreceptor2-Musmusculus-SP-B-CHEMBL3337-Binding-All_Binary_regression	1.017359411	0.675650648	0.785035801	0.968190927	0.497087577	27	0.179	0.52	109	48
DopamineD1receptor-Homosapiens-SP-F-CHEMBL2056-Functional-All_Binary_regression	1.006380718	0.283264843	0.526764691	0.715802778	0.130785742	27	0.152	0.524	108	43
Kir3_1_Kir3_2-Homosapiens-PC-B-CHEMBL3038489-Binding-C50_Binary_regression	0.304379521	0.557153802	0.226983323	0.353768282	0.462691332	27	0.094	0.532	108	12
LeukotrieneC4synthase-Homosapiens-SP-B-CHEMBL1743183-Binding-C50_Binary_regression	0.632793872	0.115428905	0.434384669	0.676965638	0.419642088	27	-0.304	0.536	109	47
ProstanoidFPreceptor-Homosapiens-SP-B-CHEMBL1987-Binding-All_Binary_regression	0.952938142	0.396186004	0.730085594	0.955359072	0.392693622	27	0.003	0.538	109	42
WEHI-Musmusculus-C-F-CHEMBL612804-Functional-C50_Binary_regression	0.856925498	0.481076069	0.40691004	0.606242928	0.170165647	27	0.311	0.544	109	52
Enterovirus-Enterovirus-O-F-CHEMBL613749-Functional-All_Binary_regression	1.045266457	0.079204079	0.559209941	0.814168186	0.212919314	27	-0.134	0.584	107	55
ProstanoidEP1receptor-Musmusculus-SP-B-CHEMBL2181-Binding-All_Binary_regression	0.618226916	0.532049402	0.443125942	0.535278733	0.677630602	27	-0.146	0.621	109	57
Lysine_specificdemethylase5C-Homosapiens-SP-B-CHEMBL2163176-Binding-C50_Binary_regression	0.88800804	0.309997814	0.502384098	0.720175545	0.612824597	27	-0.303	0.648	108	62
ScN2a-Musmusculus-C-F-CHEMBL613872-Functional-C50_Binary_regression	0.686160997	0.505913849	0.590400754	0.873381647	0.441308387	27	0.065	0.649	109	62
ProteinkinaseCmu-Homosapiens-SP-B-CHEMBL3863-Binding-All_Binary_regression	0.795201802	0.339476304	0.547212071	0.738003781	0.387577946	27	-0.048	0.652	109	65
11_beta_hydroxysteroiddehydrogenase1-Rattusnorvegicus-SP-B-CHEMBL2391-Binding-All_Binary_regression	0.41940208	0.840399411	0.596648459	0.79706223	0.570646554	27	0.27	0.668	108	64
Serotonin2a_5_HT2a_receptor-Bostaurus-SP-B-CHEMBL3446-Binding-All_Binary_regression	0.647016234	0.654028465	0.4730092	0.715073931	0.563311739	27	0.091	0.705	109	69
NCI_H1417-Homosapiens-C-F-CHEMBL2366149-Functional-C50_Binary_regression	0.843300902	0.686627621	1.054645469	1.243019475	0.443432578	27	0.243	0.823	108	88
DG_75-Homosapiens-C-F-CHEMBL2366199-Functional-C50_Binary_regression	0.840291273	0.619091623	0.869050216	1.1506812	0.042009892	27	0.577	0.84	107	89
REH-Homosapiens-C-F-CHEMBL2366320-Functional-C50_Binary_regression	1.439604246	0.262274695	1.343291982	1.854143269	-0.263396782	27	0.526	0.869	107	92
M059J-Homosapiens-C-F-CHEMBL1075494-Functional-C50_Binary_regression	0.715655875	0.72470304	0.885587356	1.141507812	0.139429871	27	0.585	0.892	109	97
OE19-Homosapiens-C-F-CHEMBL1075555-Functional-C50_Binary_regression	0.867303536	0.64502952	1.04174966	1.303719367	0.317776167	27	0.327	0.911	109	99
PC_14-Homosapiens-C-F-CHEMBL614140-Functional-C50_Binary_regression	0.435403085	0.899906952	0.829495698	1.059134392	0.278564979	27	0.621	0.912	109	99
DBTRG_05MG-Homosapiens-C-F-CHEMBL614801-Functional-C50_Binary_regression	0.728002208	0.812118804	1.170030557	1.50803858	0.063684585	27	0.748	0.919	107	98
SBC_5-Homosapiens-C-F-CHEMBL614896-Functional-C50_Binary_regression	0.549477414	0.864911906	1.491402249	2.164574987	-0.161844831	27	1.027	0.919	107	98
TCC_SUP-Homosapiens-C-F-CHEMBL615010-Functional-C50_Binary_regression	0.899531675	0.601489806	0.994797343	1.278302686	0.180748056	27	0.421	0.92	108	99
NCI_H2122-Homosapiens-C-F-CHEMBL1075533-Functional-C50_Binary_regression	0.796302356	0.839458499	1.117300527	1.508972672	0.085181476	27	0.754	0.93	109	101
DMS_79-Homosapiens-C-F-CHEMBL614286-Functional-C50_Binary_regression	0.684989718	0.790476022	0.798160383	1.125769681	0.140639021	27	0.65	0.938	107	100
AN3_CA-Homosapiens-C-F-CHEMBL1075392-Functional-C50_Binary_regression	0.734400114	0.728615919	0.952200876	1.282020918	0.089854624	27	0.639	0.939	109	102
SK_N_AS-Homosapiens-C-F-CHEMBL1075578-Functional-C50_Binary_regression	0.868530365	0.665499678	0.836249218	1.079558561	-0.103698116	27	0.769	0.956	109	104
MFH_ino-Homosapiens-C-F-CHEMBL2366262-Functional-C50_Binary_regression	0.650615352	0.849735299	1.557396932	1.830623687	0.019952397	27	0.83	0.956	108	103
Geranylgeranylpyrophosphatesynthetase-Homosapiens-SP-B-CHEMBL4769-Binding-All_Binary_regression	0.811784391	0.614848794	0.62752398	0.737041888	0.450286862	28	0.165	0.322	110	17
Beta_1adrenergicreceptor-Rattusnorvegicus-SP-B-CHEMBL3252-Binding-All_Binary_regression	1.205921985	0.217686173	0.821449334	1.116419938	0.425202221	28	-0.208	0.354	111	26
Glutamatereceptorionotropickainate2-Homosapiens-SP-B-CHEMBL3683-Binding-All_Binary_regression	0.673018966	0.396469303	0.614367524	0.743018513	0.39018314	28	0.006	0.359	111	30
Tripeptidylaminopeptidase-Rattusnorvegicus-SP-B-CHEMBL4675-Binding-All_Binary_regression	1.184304762	0.482341774	0.591148917	0.759318287	0.747223211	28	-0.265	0.36	113	25
GlutamateNMDAreceptor_Grin1_Grin2c-Rattusnorvegicus-PC-F-CHEMBL2096911-Functional-All_Binary_regression	0.468507614	0.517616209	0.416487923	0.560707559	0.476346803	28	0.041	0.366	113	36
Sodium_hydrogenexchanger-Oryctolaguscuniculus-PF-F-CHEMBL2096985-Functional-C50_Binary_regression	0.530679992	0.400770909	0.355179061	0.518520311	0.349475362	28	0.051	0.368	113	25
Beta_1adrenergicreceptor-Caviaporcellus-SP-F-CHEMBL5471-Functional-All_Binary_regression	1.933015589	0.279826723	1.119949509	1.662163399	0.35472262	28	-0.075	0.38	111	30
T1R2_T1R3-Homosapiens-PC-F-CHEMBL3832642-Functional-C50_Binary_regression	0.351914154	0.045623912	0.24267962	0.309022006	0.299959317	28	-0.254	0.387	112	23
Beta_glucuronidase-Bostaurus-SP-B-CHEMBL4082-Binding-C50_Binary_regression	0.416783105	0.432023471	0.310613526	0.374930332	0.459793145	28	-0.028	0.39	114	22
Thymidinekinase-Humanherpesvirus2-SP-B-CHEMBL3415-Binding-All_Binary_regression	0.947135588	0.769171082	0.653940738	0.914427107	0.612582194	28	0.157	0.415	110	31
Arylhydrocarbonreceptor-Homosapiens-SP-B-CHEMBL3201-Binding-All_Binary_regression	1.106127149	0.818918128	0.742688896	0.878129847	0.834162931	28	-0.015	0.418	113	11
Hemeoxygenase2-Rattusnorvegicus-SP-B-CHEMBL3348-Binding-C50_Binary_regression	0.525553048	0.270739241	0.415614171	0.521614997	-0.098440057	28	0.369	0.432	111	34
GlutathioneS_transferasePi-Homosapiens-SP-B-CHEMBL3902-Binding-All_Binary_regression	0.700317045	0.60982312	0.425666267	0.640754986	0.496838695	28	0.113	0.452	112	37
BradykininB2receptor-Homosapiens-SP-F-CHEMBL3157-Functional-All_Binary_regression	1.123045588	0.388563785	0.465999414	0.850582262	0.573036049	28	-0.184	0.459	111	41
Muscleglycogenphosphorylase-Homosapiens-SP-B-CHEMBL3526-Binding-All_Binary_regression	0.869532604	0.547058255	0.504190348	0.637532257	0.432158064	28	0.115	0.466	111	40
Cysteinylleukotrienereceptor1-Homosapiens-SP-B-CHEMBL1798-Binding-All_Binary_regression	1.099283941	0.357344934	0.667708328	0.929239373	0.512766058	28	-0.155	0.472	112	44
Gprotein_coupledreceptorkinase6-Homosapiens-SP-B-CHEMBL6144-Binding-All_Binary_regression	0.35340719	0.073278523	0.255825597	0.336664262	0.469468986	28	-0.396	0.497	114	55
C_Cchemokinereceptortype4-Homosapiens-SP-F-CHEMBL2414-Functional-All_Binary_regression	0.516007303	0.52490276	0.361919633	0.45603154	0.45175505	28	0.073	0.511	113	50
G_proteincoupledreceptor55-Homosapiens-SP-B-CHEMBL1075322-Binding-All_Binary_regression	1.031031533	0.431811962	0.436719641	0.550452586	0.705055568	28	-0.273	0.527	112	51
Vesicularstomatitisvirus-Vesicularstomatitisvirus-O-F-CHEMBL613739-Functional-All_Binary_regression	1.251236195	0.211843317	0.577747937	0.766368709	-0.141546755	28	0.353	0.531	113	53
Cholecystokininreceptor-Rattusnorvegicus-PF-B-CHEMBL2096986-Binding-C50_Binary_regression	0.93942059	0.314581129	0.574648586	0.695392164	0.536433773	28	-0.222	0.536	113	52
Serotonin1f_5_HT1f_receptor-Homosapiens-SP-B-CHEMBL1805-Binding-All_Binary_regression	0.697577992	0.272528899	0.615529376	0.738491223	0.165627697	28	0.107	0.548	112	57
Glucagon-Homosapiens-SP-B-CHEMBL5736-Binding-All_Binary_regression	0.510462012	0.427504584	0.293229693	0.36780623	0.27942277	28	0.148	0.553	114	47
Sodiumchannelalphasubunits_brain_TypesI_II_III_-Rattusnorvegicus-PF-B-CHEMBL2095171-Binding-All_Binary_regression	0.737759075	0.707559923	0.435923171	0.58191186	0.773644435	28	-0.066	0.559	114	55
SK_MEL-Homosapiens-C-F-CHEMBL614914-Functional-C50_Binary_regression	0.749662317	0.444822211	0.301706696	0.436499222	0.756744801	28	-0.312	0.565	112	49
Seprase-Musmusculus-SP-B-CHEMBL5769-Binding-All_Binary_regression	1.303777309	0.105189777	0.605559314	0.79821168	0.595865972	28	-0.491	0.568	113	61
MDCK-Canislupusfamiliaris-C-A-CHEMBL614068-ADME-C50_Binary_regression	0.947353782	0.001161761	0.343252199	0.472286327	0.385929479	28	-0.385	0.586	111	47
SodiumchannelproteintypeIIalphasubunit-Homosapiens-SP-B-CHEMBL4187-Binding-All_Binary_regression	0.628123622	0.282122033	0.46844618	0.6735415	0.220474352	28	0.062	0.587	113	59
NHDF-Homosapiens-C-A-CHEMBL614200-ADME-C50_Binary_regression	0.874661378	0.680785508	0.501240404	0.685055655	0.400333574	28	0.28	0.601	114	63
CoagulationfactorXIII-Homosapiens-SP-B-CHEMBL4530-Binding-All_Binary_regression	0.897049075	0.169602384	0.455433012	0.70265471	0.148800135	28	0.021	0.601	110	61
Yellowfevervirus-Yellowfevervirus-O-F-CHEMBL613731-Functional-C50_Binary_regression	0.468030392	0.242716009	0.387396439	0.450501444	-0.098011575	28	0.341	0.611	110	52
Beta_lactamase-Pseudomonasaeruginosa-SP-B-CHEMBL1641350-Binding-C50_Binary_regression	0.693282358	0.354750915	0.54254647	0.730410097	0.43048418	28	-0.076	0.624	111	60
Beta_lactamase-Klebsiellapneumoniae-SP-B-CHEMBL1641358-Binding-C50_Binary_regression	0.878106998	0.237027286	0.479300311	0.6184334	0.276590804	28	-0.04	0.624	111	60
WI_38-Homosapiens-C-F-CHEMBL614391-Functional-C50_Binary_regression	0.617314877	0.619794501	0.386803989	0.530517609	0.781268748	28	-0.161	0.654	112	67
1A9-Homosapiens-C-F-CHEMBL614075-Functional-C50_Binary_regression	0.970511478	0.754178878	0.629651132	0.818478832	0.733576116	28	0.021	0.661	111	58
Histoneacetyltransferasep300-Homosapiens-SP-B-CHEMBL3784-Binding-All_Binary_regression	0.728523637	0.571581502	0.527750596	0.779077386	0.058526461	28	0.513	0.697	110	69
Receptor_typetyrosine_proteinphosphataseF_LAR_-Homosapiens-SP-B-CHEMBL3521-Binding-All_Binary_regression	0.50850117	0.775303979	0.321252584	0.433387134	0.750942844	28	0.024	0.719	114	78
Kir3_1_Kir3_4-Rattusnorvegicus-PC-B-CHEMBL3832643-Binding-C50_Binary_regression	0.232848488	0.09606259	0.148472322	0.195815429	-0.838730483	28	0.935	0.754	110	77
SW1088-Homosapiens-C-F-CHEMBL614243-Functional-C50_Binary_regression	0.941688919	0.54511127	0.914124496	1.138716056	-0.046125456	28	0.591	0.846	114	96
A673-Homosapiens-C-F-CHEMBL614517-Functional-C50_Binary_regression	0.779578284	0.778820029	1.280213292	1.587452427	0.173345857	28	0.605	0.871	113	98
NB1-Homosapiens-C-F-CHEMBL2366284-Functional-C50_Binary_regression	1.327410577	0.545301137	1.159269151	1.454034917	0.583257763	28	-0.038	0.88	112	98
UMUC3-Homosapiens-C-F-CHEMBL612799-Functional-C50_Binary_regression	0.518828649	0.888209306	1.052607047	1.307366198	0.256257145	28	0.632	0.881	113	99
FTC_133-Homosapiens-C-F-CHEMBL1075445-Functional-C50_Binary_regression	0.777507673	0.674044657	0.846701975	1.142785184	0.154760062	28	0.519	0.888	113	100
8305C-Homosapiens-C-F-CHEMBL1075386-Functional-C50_Binary_regression	0.65081631	0.771000858	1.284101987	1.652483151	0.011937325	28	0.759	0.889	114	101
C_33_A-Homosapiens-C-F-CHEMBL2366313-Functional-C50_Binary_regression	0.753164406	0.80174884	1.190904786	1.439132631	0.102690871	28	0.699	0.898	112	100
AU565-Homosapiens-C-F-CHEMBL1075393-Functional-C50_Binary_regression	0.749618029	0.807245754	0.891629806	1.298449777	0.175377535	28	0.632	0.905	114	103
SCC_25-Homosapiens-C-F-CHEMBL614901-Functional-C50_Binary_regression	0.64022262	0.892427219	1.182326077	1.389999106	0.359432336	28	0.533	0.921	110	101
MeWo-Homosapiens-C-F-CHEMBL613300-Functional-C50_Binary_regression	0.941393588	0.600398899	1.035623823	1.311445506	0.085886852	28	0.515	0.922	110	101
RL-Homosapiens-C-F-CHEMBL2366175-Functional-C50_Binary_regression	0.663639349	0.635477954	0.90166461	1.11254993	0.147639418	28	0.488	0.923	113	104
LCLC_103Hcellline--C-F-CHEMBL614066-Functional-C50_Binary_regression	0.665568402	0.800576911	0.928451786	1.323163707	0.04514248	28	0.755	0.923	114	105
Calu_3-Homosapiens-C-F-CHEMBL614534-Functional-C50_Binary_regression	0.578737937	0.820451754	0.813872297	0.993639349	0.108757168	28	0.712	0.931	110	102
NCI_H596--C-F-CHEMBL612256-Functional-C50_Binary_regression	0.557067202	0.871484314	0.806041723	1.078790641	0.201411484	28	0.67	0.933	113	105
KYSE_70cellline--C-F-CHEMBL614012-Functional-C50_Binary_regression	0.50085492	0.825480757	0.961862716	1.163746525	0.176121472	28	0.649	0.948	110	104
EC_GI_10-Homosapiens-C-F-CHEMBL2366240-Functional-C50_Binary_regression	0.632734394	0.795961251	1.194633482	1.601257947	0.005088136	28	0.791	0.948	111	105
RD-Homosapiens-C-F-CHEMBL614144-Functional-C50_Binary_regression	0.948807689	0.693336468	1.074752967	1.400824677	-0.256355736	28	0.95	0.949	110	104
HSC_2-Homosapiens-C-F-CHEMBL1075468-Functional-C50_Binary_regression	0.537090571	0.931655691	1.108766657	1.372100666	0.228913173	28	0.703	0.949	111	105
G_401-Homosapiens-C-F-CHEMBL613509-Functional-C50_Binary_regression	0.844446066	0.724834614	1.128689883	1.3856653	0.180800244	28	0.544	0.957	110	105
D_392MG-Homosapiens-C-F-CHEMBL2366161-Functional-C50_Binary_regression	0.704400138	0.730895342	0.801982639	0.959557406	0.403100024	28	0.328	0.965	112	108
NB12-Homosapiens-C-F-CHEMBL2366285-Functional-C50_Binary_regression	0.936685706	0.606958306	1.19542839	1.574629574	0.150874901	28	0.456	0.965	112	108
C32-Homosapiens-C-F-CHEMBL1075401-Functional-C50_Binary_regression	0.94898611	0.456500581	1.098501597	1.291317248	0.12509896	28	0.331	0.965	111	107
D_247MG-Homosapiens-C-F-CHEMBL2366237-Functional-C50_Binary_regression	0.756015392	0.499551261	0.87673809	1.107038062	0.25312144	28	0.246	0.966	112	108
Epstein_Barrnuclearantigen1-Epstein_Barrvirus_strainB95_8__HHV_4__Humanherpesvirus4_-SP-B-CHEMBL1293281-Binding-C50_Binary_regression	0.318138257	0.104890657	0.254764491	0.299208491	-0.243701422	28	0.349	0.974	111	108
LB996_RCC-Homosapiens-C-F-CHEMBL2366110-Functional-C50_Binary_regression	0.873533013	0.526018568	1.0403401	1.309616794	-0.060669532	28	0.587	0.982	110	108
Subtilisin_kexintype6-Homosapiens-SP-B-CHEMBL2951-Binding-K_Binary_regression	0.704994824	0.428537239	0.517875258	0.608605754	0.680680474	29	-0.252	0.254	116	20
Serine_threonine_proteinkinaseRAFandDualspecificitymitogen_activatedproteinkinasekinase1_Raf_MEK_-Homosapiens-PF-B-CHEMBL2111351-Binding-C50_Binary_regression	0.731636486	0.176171333	0.486294393	0.64296137	0.362321782	29	-0.186	0.268	117	24
Hypoxanthine_guaninephosphoribosyltransferase-Homosapiens-SP-B-CHEMBL2360-Binding-K_Binary_regression	0.850785098	0.382152394	0.639819574	0.7696206	0.38710328	29	-0.005	0.291	116	15
Pseudolysin-Pseudomonasaeruginosa_strainATCC15692_PAO1_1C_PRS101_LMG12228_-SP-B-CHEMBL1075146-Binding-All_Binary_regression	0.713239535	0.235503782	0.490909213	0.576557862	-0.133875905	29	0.369	0.293	116	18
IonotropicglutamatereceptorNMDA1_2D-Rattusnorvegicus-PC-B-CHEMBL3038506-Binding-All_Binary_regression	0.483968307	0.574270723	0.357929082	0.538275066	0.279060746	29	0.295	0.366	115	25
Tastereceptortype2member14-Homosapiens-SP-B-CHEMBL3309105-Binding-C50_Binary_regression	0.790809275	0.000331686	0.350423499	0.466046802	0.29540302	29	-0.295	0.38	116	38
TAK1_TAB1-Homosapiens-PC-B-CHEMBL3038499-Binding-All_Binary_regression	0.60961689	0.449448523	0.484167621	0.589026929	0.589901395	29	-0.14	0.401	117	42
Presenilin1-Homosapiens-SP-B-CHEMBL2473-Binding-C50_Binary_regression	0.472751135	0.838551898	0.402070075	0.829861912	0.434137676	29	0.404	0.415	115	40
StaphylococcusepidermidisATCC12228-StaphylococcusepidermidisATCC12228-O-F-CHEMBL2366641-Functional-MIC_Binary_regression	0.699357921	0.523943983	0.709355494	0.937868574	0.371378547	29	0.153	0.429	117	30
C_Cchemokinereceptortype9-Homosapiens-SP-B-CHEMBL5815-Binding-All_Binary_regression	0.663567254	0.360748858	0.309066792	0.456256206	0.401820501	29	-0.041	0.434	117	28
Dihydrofolatereductase-Staphylococcusaureus-SP-B-CHEMBL1681620-Binding-All_Binary_regression	0.908295574	0.593964998	0.420903153	0.569566859	0.767211927	29	-0.173	0.449	117	43
Endoplasmicreticulumaminopeptidase2-Homosapiens-SP-B-CHEMBL5043-Binding-All_Binary_regression	0.73233949	0.402148587	0.437816438	0.631677247	0.521804952	29	-0.12	0.472	117	43
CarboxypeptidaseA1-Bostaurus-SP-B-CHEMBL3481-Binding-All_Binary_regression	1.080474521	0.337689502	0.795626107	1.020858887	0.419969074	29	-0.082	0.496	117	54
MycobacteriumbovisBCG-MycobacteriumbovisBCG-O-F-CHEMBL615052-Functional-All_Binary_regression	0.916506791	0.123323636	0.565798156	0.842336425	0.347210304	29	-0.224	0.546	116	51
Probableprotein_cysteineN_palmitoyltransferaseporcupine-Musmusculus-SP-B-CHEMBL1255164-Binding-C50_Binary_regression	0.707402424	0.577827362	0.677147647	0.920793054	0.290952349	29	0.287	0.567	115	61
Quinonereductase1_-Homosapiens-SP-B-CHEMBL3623-Binding-C50_Binary_regression	0.806238498	0.521839818	0.503180779	0.659888623	0.651403795	29	-0.13	0.601	115	64
Serine_threonine_proteinkinasePLK3-Homosapiens-SP-B-CHEMBL4897-Binding-All_Binary_regression	0.574424686	0.557393263	0.59045915	0.758537833	0.369513228	29	0.188	0.633	116	68
Sonichedgehogprotein-Musmusculus-SP-B-CHEMBL5387-Binding-C50_Binary_regression	0.796367115	0.565443264	0.668084517	0.797313286	0.540775222	29	0.025	0.648	116	72
DopamineD2receptor-Musmusculus-SP-B-CHEMBL3427-Binding-All_Binary_regression	0.771864126	0.532449288	0.562038365	0.662430891	0.587790255	29	-0.055	0.656	116	71
DNA__apurinicorapyrimidinicsite_lyase-Homosapiens-SP-B-CHEMBL5619-Binding-C50_Binary_regression	0.492954905	0.297824848	0.322146429	0.382881641	0.482228318	29	-0.184	0.66	115	72
Phosphodiesterase1-Bostaurus-PF-B-CHEMBL2097166-Binding-All_Binary_regression	0.969861844	0.647534884	0.803102294	1.043936322	0.399563232	29	0.248	0.661	116	68
Kruppel_likefactor5-Homosapiens-SP-F-CHEMBL1293249-Functional-C50_Binary_regression	0.677848095	0.018348686	0.342187739	0.528235047	0.006926893	29	0.011	0.855	115	97
T84-Homosapiens-C-F-CHEMBL613531-Functional-C50_Binary_regression	0.998589879	0.597108961	1.185254055	1.485349477	-0.002463771	29	0.6	0.918	115	105
SK_LMS_1-Homosapiens-C-F-CHEMBL2366096-Functional-C50_Binary_regression	1.116717737	0.612810834	1.256055075	1.467435571	0.005730915	29	0.607	0.959	116	111
CP66_MEL-Homosapiens-C-F-CHEMBL2366363-Functional-C50_Binary_regression	0.975682387	0.671563785	1.147955646	1.356100312	-0.038653815	29	0.71	0.959	116	111
LB373_MEL_D-Homosapiens-C-F-CHEMBL2366296-Functional-C50_Binary_regression	0.642438885	0.852365328	0.991659254	1.313571157	0.030378417	29	0.822	0.959	116	111
A253cellline--C-F-CHEMBL614255-Functional-C50_Binary_regression	0.877223752	0.59790946	0.923227761	1.167758457	0.133146574	29	0.465	0.967	116	112
HCC1937-Homosapiens-C-F-CHEMBL1075458-Functional-C50_Binary_regression	0.709915692	0.746059012	0.85392471	1.328721311	0.103982576	29	0.642	0.967	116	112
BifunctionalproteinNCOAT-Homosapiens-SP-B-CHEMBL5921-Binding-All_Binary_regression	1.315803071	0.143214382	0.640612565	0.834987123	0.451256706	30	-0.308	0.266	121	18
Alcoholdehydrogenase-Equuscaballus-PF-B-CHEMBL2111372-Binding-K_Binary_regression	1.31706558	0.595239541	0.76174532	0.948930459	0.670210021	30	-0.075	0.332	122	29
WDrepeat_containingprotein5-Homosapiens-SP-B-CHEMBL1075317-Binding-All_Binary_regression	0.80770826	0.40683029	0.336120441	0.42996209	0.644664744	30	-0.238	0.361	120	32
Aldosereductase-Susscrofa-SP-B-CHEMBL4559-Binding-C50_Binary_regression	0.492798899	0.924250439	0.260419134	0.411059744	0.943363917	30	-0.019	0.376	121	33
Cholesterylestertransferprotein-Oryctolaguscuniculus-SP-B-CHEMBL1163116-Binding-C50_Binary_regression	0.732072196	0.708208646	0.435056069	0.530044951	0.757718436	30	-0.05	0.379	122	41
Phosphoglyceratekinase-Homosapiens-PF-B-CHEMBL2096677-Binding-All_Binary_regression	0.475603009	0.864379407	0.402126404	0.474947329	0.817174478	30	0.047	0.385	120	25
UncharacterizedproteinRv1284_MT1322-Mycobacteriumtuberculosis-SP-B-CHEMBL5631-Binding-K_Binary_regression	0.617333325	0.764879635	0.592628442	0.698042816	0.440423326	30	0.324	0.405	122	39
CathepsinB-Bostaurus-SP-B-CHEMBL2323-Binding-All_Binary_regression	0.833394439	0.343014028	0.725763156	1.056462196	-0.235215612	30	0.578	0.422	121	45
Dopaminetransporter-Homosapiens-SP-F-CHEMBL238-Functional-All_Binary_regression	1.146947177	0.110072759	0.581600212	0.781344091	0.395131246	30	-0.285	0.43	119	39
Platelet_derivedgrowthfactorreceptor-Musmusculus-PC-B-CHEMBL2096980-Binding-C50_Binary_regression	0.780400216	0.189360129	0.444649197	0.581712789	0.05385024	30	0.136	0.443	119	45
ProstanoidEP3receptor-Homosapiens-SP-F-CHEMBL3710-Functional-All_Binary_regression	0.71452468	0.348720926	0.527372843	0.64464722	0.493153517	30	-0.144	0.446	118	45
Metabotropicglutamatereceptor4-Rattusnorvegicus-SP-B-CHEMBL2787-Binding-All_Binary_regression	0.996626365	0.013253572	0.436535736	0.563852798	0.507363905	30	-0.494	0.449	119	46
Col2-Homosapiens-C-F-CHEMBL614462-Functional-C50_Binary_regression	0.418614299	0.542774491	0.452878962	0.600018038	0.15996551	30	0.383	0.456	118	42
ReplicationproteinA70kDaDNA_bindingsubunit-Homosapiens-SP-B-CHEMBL1764940-Binding-K_Binary_regression	1.135064237	0.677054792	0.510667457	0.921133774	0.737391988	30	-0.06	0.46	120	39
ComplementC1s-Homosapiens-SP-B-CHEMBL3913-Binding-All_Binary_regression	0.761530942	0.568843276	0.28687721	0.416964293	0.812639465	30	-0.244	0.467	122	46
Salmonellaenterica-Salmonellaenterica-O-F-CHEMBL613762-Functional-MIC_Binary_regression	0.383044386	0.899618693	0.433415069	0.644928832	0.758671606	30	0.141	0.474	118	51
HistonedeacetylaseHD2-Zeamays-SP-B-CHEMBL4919-Binding-All_Binary_regression	0.95886742	0.283210422	0.520793131	0.672030647	0.295360701	30	-0.012	0.48	120	45
Mitogen_activatedproteinkinase_ERK1_ERK2-Homosapiens-PF-B-CHEMBL1907606-Binding-C50_Binary_regression	0.79973474	0.306712171	0.556849716	0.632412768	0.452653702	30	-0.146	0.484	118	50
Tyrosine_proteinkinaseJAK2-Homosapiens-SP-A-CHEMBL2971-ADME-All_Binary_regression	0.311480059	0.879701797	0.41345512	0.602789961	0.296219153	30	0.583	0.488	121	50
QG_56--C-F-CHEMBL612268-Functional-C50_Binary_regression	1.14819177	0.802849273	0.413694581	0.5451677	0.954900526	30	-0.152	0.498	120	49
Alpha_2aadrenergicreceptor-Bostaurus-SP-B-CHEMBL4744-Binding-All_Binary_regression	0.667788499	0.62389876	0.665160652	0.843857207	0.471617564	30	0.152	0.5	121	50
Voltage_gatedT_typecalciumchannelalpha_1Isubunit-Homosapiens-SP-B-CHEMBL5558-Binding-All_Binary_regression	0.756047126	0.290913193	0.468829457	0.698212847	0.291233788	30	0	0.514	121	52
Peptidyl_prolylcis_transisomeraseFKBP5-Homosapiens-SP-B-CHEMBL2052031-Binding-All_Binary_regression	0.885197568	0.308394567	0.47255479	0.59853391	0.391359172	30	-0.083	0.516	118	53
Glutamate_NMDA_receptorsubunitepsilon2-Homosapiens-SP-B-CHEMBL1904-Binding-All_Binary_regression	1.043489184	0.087002576	0.681472867	0.780827512	0.191320126	30	-0.104	0.553	119	55
Melanocortinreceptor3-Musmusculus-SP-F-CHEMBL4774-Functional-All_Binary_regression	0.730170661	0.853567332	0.647643798	0.866521555	0.662373195	30	0.191	0.561	118	63
RBL_2H3-Rattusnorvegicus-C-F-CHEMBL614632-Functional-C50_Binary_regression	1.16165863	0.540656981	0.769448907	1.102477906	0.378025684	30	0.163	0.562	119	54
Cellline-Homosapiens-C-F-CHEMBL614840-Functional-C50_Binary_regression	0.912380318	0.502775946	0.563339503	0.72235115	0.650637382	30	-0.148	0.584	118	63
HistamineH1receptor-Rattusnorvegicus-SP-B-CHEMBL4701-Binding-All_Binary_regression	1.03479382	0.432809234	0.786406811	0.970594966	0.418036567	30	0.015	0.592	121	66
Cholinekinasealpha-Homosapiens-SP-B-CHEMBL3117-Binding-All_Binary_regression	0.837741785	0.316385554	0.411521942	0.532146487	0.510547099	30	-0.194	0.594	119	58
CaMkinaseIIdelta-Homosapiens-SP-B-CHEMBL2801-Binding-All_Binary_regression	0.77300663	0.088279443	0.539284345	0.704135968	0.272669879	30	-0.184	0.606	121	70
Basicfibroblastgrowthfactor-Homosapiens-SP-B-CHEMBL3107-Binding-All_Binary_regression	0.857428398	0.773744296	0.429278136	0.592609489	0.901871093	30	-0.128	0.635	118	69
Beta_lactamase-Pseudomonasaeruginosa-SP-B-CHEMBL1293244-Binding-All_Binary_regression	0.987023836	0.412072844	0.390219649	0.496699476	0.121764651	30	0.29	0.644	122	71
Serotonin1d_5_HT1d_receptor-Susscrofa-SP-B-CHEMBL4105-Binding-All_Binary_regression	0.755801857	0.878090421	0.70329646	0.895632931	0.763448915	30	0.115	0.645	122	66
Plasma-Rattusnorvegicus-T-F-CHEMBL613652-Functional-All_Binary_regression	0.612308973	0.673924919	0.511717301	0.652891827	0.545183761	30	0.129	0.657	121	73
Anandamideamidohydrolase-Musmusculus-SP-B-CHEMBL3455-Binding-All_Binary_regression	1.215769451	0.148117886	0.868278976	1.033017976	0.494287858	30	-0.346	0.664	119	74
Sodiumchannelalphasubunits_brain_TypesI_II_III_-Homosapiens-PF-B-CHEMBL2096682-Binding-C50_Binary_regression	0.628751021	0.275513974	0.561643663	0.791969035	-0.298294435	30	0.574	0.685	119	76
Cyclin_dependentkinase7-Homosapiens-SP-B-CHEMBL3055-Binding-All_Binary_regression	1.005243071	0.090895759	0.634719164	0.802482322	0.082323357	30	0.009	0.69	118	77
PDZ_bindingkinase-Homosapiens-SP-B-CHEMBL4896-Binding-All_Binary_regression	0.854982158	0.294232343	0.552206291	0.73353251	0.337711052	30	-0.043	0.756	119	85
Kasumi1--C-F-CHEMBL613988-Functional-C50_Binary_regression	1.62038599	0.120294694	1.092722504	1.390251264	0.21483889	30	-0.095	0.802	122	96
NS3-HepatitisCvirus-SP-B-CHEMBL1293269-Binding-C50_Binary_regression	0.468431659	0.035760889	0.275969813	0.378666531	0.068958854	30	-0.033	0.835	118	96
HCC1806-Homosapiens-C-F-CHEMBL1075457-Functional-C50_Binary_regression	0.724207547	0.830926665	0.906102632	1.2352158	0.108554963	30	0.722	0.869	118	102
KYSE_510-Homosapiens-C-F-CHEMBL613868-Functional-C50_Binary_regression	0.525810613	0.900801122	1.279243359	1.903350513	-0.003749486	30	0.905	0.92	121	111
HGC_27-Homosapiens-C-F-CHEMBL1075463-Functional-C50_Binary_regression	0.875119451	0.702579654	1.237812834	1.562737916	0.100722818	30	0.602	0.936	120	112
Troponin_cardiacmuscle-Homosapiens-PC-B-CHEMBL2095202-Binding-C50_Binary_regression	0.846483166	0.030837719	0.559222229	0.692324499	-0.193765274	30	0.225	0.937	118	110
EW_3-Homosapiens-C-F-CHEMBL2366307-Functional-C50_Binary_regression	0.742987004	0.692162568	1.125684504	1.451210779	0.017269499	30	0.675	0.951	118	112
KY821-Homosapiens-C-F-CHEMBL2366190-Functional-C50_Binary_regression	0.963606492	0.46966895	1.296813473	1.529356734	0.056715769	30	0.413	0.952	119	113
COR_L88-Homosapiens-C-F-CHEMBL2366329-Functional-C50_Binary_regression	0.972427107	0.440951906	0.902444642	1.102920588	0.19789432	30	0.243	0.952	120	114
HCC2218-Homosapiens-C-F-CHEMBL2366221-Functional-C50_Binary_regression	1.040757543	0.616848565	0.983619402	1.155610903	0.21645873	30	0.4	0.952	120	114
NCI_H720-Homosapiens-C-F-CHEMBL2366105-Functional-C50_Binary_regression	1.19902115	0.522657158	1.289605978	1.67740456	-0.082423751	30	0.605	0.952	120	114
KLE-Homosapiens-C-F-CHEMBL2366239-Functional-C50_Binary_regression	0.693469756	0.697807287	0.778837758	0.893692715	0.355220665	30	0.343	0.96	122	117
TE_11-Homosapiens-C-F-CHEMBL2366166-Functional-C50_Binary_regression	0.71460167	0.835761714	0.95208492	1.1166601	0.396150131	30	0.44	0.96	122	117
TGBC24TKB-Homosapiens-C-F-CHEMBL2366093-Functional-C50_Binary_regression	0.786462907	0.822300916	1.029216861	1.261279704	0.235360547	30	0.587	0.96	122	117
IA_LM-Homosapiens-C-F-CHEMBL2366366-Functional-C50_Binary_regression	0.684381377	0.801685256	1.218100797	1.453389488	0.130748194	30	0.671	0.96	122	117
SNU_C2B-Homosapiens-C-F-CHEMBL2366279-Functional-C50_Binary_regression	0.652903605	0.751059596	1.070968427	1.256301511	0.010242412	30	0.741	0.96	122	117
HCE_4-Homosapiens-C-F-CHEMBL2366207-Functional-C50_Binary_regression	0.689857001	0.836069263	1.236547626	1.470971907	0.091106487	30	0.745	0.96	122	117
Endoplasmin-Homosapiens-SP-B-CHEMBL1075323-Binding-All_Binary_regression	0.587699576	0.263473807	0.514704731	0.671146278	-0.341557851	31	0.605	0.39	123	39
Alpha_L_fucosidaseI-Homosapiens-SP-B-CHEMBL4176-Binding-All_Binary_regression	1.669114381	0.188924317	0.921175201	1.231599076	0.490508788	31	-0.302	0.398	125	36
G_proteincoupledreceptor35-Homosapiens-SP-B-CHEMBL1293267-Binding-All_Binary_regression	0.906817899	0.458189326	0.699718755	0.941668734	0.368830579	31	0.089	0.401	124	42
Voltage_gatedL_typecalciumchannelalpha_1Csubunit-Oryctolaguscuniculus-SP-B-CHEMBL2830-Binding-C50_Binary_regression	0.548256565	0.283988041	0.46484808	0.772955338	0.29336568	31	-0.009	0.403	125	38
PhospholipaseD1-Homosapiens-SP-B-CHEMBL2536-Binding-C50_Binary_regression	0.936496074	0.310799738	0.634072823	0.805219037	0.519960505	31	-0.209	0.422	123	37
Oligo_1_6_glucosidase-SaccharomycescerevisiaeS288c-SP-B-CHEMBL5848-Binding-All_Binary_regression	0.586313381	0.271448879	0.283543852	0.370276051	0.459402	31	-0.188	0.466	123	41
Thymidinekinase-Humanherpesvirus1_strainSC16__HHV_1__Humanherpessimplexvirus1_-SP-B-CHEMBL1820-Binding-All_Binary_regression	1.024473223	0.618573421	0.526753229	0.672567731	0.721708603	31	-0.103	0.474	125	40
CytochromeP4502A6-Homosapiens-SP-B-CHEMBL5282-Binding-All_Binary_regression	1.088370537	0.00019208	0.657212605	0.765128722	0.079740648	31	-0.08	0.477	125	45
Seedlipoxygenase_1-Glycinemax-SP-B-CHEMBL4586-Binding-All_Binary_regression	0.540651035	0.598222582	0.418811559	0.572779908	0.319028759	31	0.279	0.525	124	53
Elastase2A-Susscrofa-SP-B-CHEMBL2407-Binding-All_Binary_regression	0.96442246	0.710550579	0.621110129	0.779899946	0.785385728	31	-0.075	0.535	124	51
Salmonellatyphi-Salmonellaentericasubsp_entericaserovarTyphi-O-F-CHEMBL614448-Functional-All_Binary_regression	0.453045944	0.927276167	0.443976342	0.614144509	0.837851953	31	0.089	0.569	125	60
C3aanaphylatoxinchemotacticreceptor-Homosapiens-SP-B-CHEMBL4761-Binding-All_Binary_regression	1.082294891	0.105032803	0.726997885	0.971592672	0.141630781	31	-0.037	0.593	125	66
Pantothenatesynthetase-Mycobacteriumtuberculosis-SP-B-CHEMBL6069-Binding-All_Binary_regression	0.602353762	0.619002617	0.383637949	0.611600518	0.533751651	31	0.085	0.599	125	62
Schistosomamansoni-Schistosomamansoni-O-F-CHEMBL612893-Functional-C50_Binary_regression	1.123981493	0.033658421	0.433128801	0.587247862	0.677535352	31	-0.644	0.607	123	68
HEK_293T-Homosapiens-C-A-CHEMBL3706568-ADME-C50_Binary_regression	0.581682715	0.514587369	0.433829128	0.618169462	0.445586029	31	0.069	0.609	124	66
Histone_argininemethyltransferaseCARM1-Homosapiens-SP-B-CHEMBL5406-Binding-All_Binary_regression	0.83224156	0.715533478	0.783496745	1.039920672	0.564979466	31	0.151	0.61	125	69
CytochromeP4502B6-Homosapiens-SP-A-CHEMBL4729-ADME-All_Binary_regression	0.662406571	0.186682287	0.415103135	0.548523493	0.057484373	31	0.129	0.617	124	67
Lanosterolsynthase-Homosapiens-SP-B-CHEMBL3593-Binding-All_Binary_regression	0.642368869	0.701038287	0.781597502	0.943299849	0.292880484	31	0.408	0.634	124	71
PregnaneXreceptor-Homosapiens-SP-B-CHEMBL3401-Binding-All_Binary_regression	1.044724032	0.04046866	0.633770109	0.793745988	0.288233391	31	-0.248	0.652	125	73
CoagulationfactorX-Oryctolaguscuniculus-SP-B-CHEMBL5062-Binding-All_Binary_regression	0.801508713	0.714869189	0.644250888	0.92021466	0.389609813	31	0.325	0.66	124	73
Discoidindomain_containingreceptor2-Homosapiens-SP-B-CHEMBL5122-Binding-All_Binary_regression	0.83475889	0.374976306	0.872963645	1.027771594	0.116409852	31	0.259	0.685	124	79
ME_180-Homosapiens-C-F-CHEMBL1075499-Functional-C50_Binary_regression	0.923972727	0.496587196	0.95746577	1.256779826	0.035084106	31	0.462	0.768	123	94
U_118_MG-Homosapiens-C-F-CHEMBL1075602-Functional-C50_Binary_regression	0.624973628	0.799847927	0.917405884	1.126317014	0.258952622	31	0.541	0.804	123	98
COR_L23-Homosapiens-C-F-CHEMBL613854-Functional-C50_Binary_regression	0.759731455	0.766661845	0.945281151	1.182319153	0.35449537	31	0.412	0.868	124	107
CAL_27-Homosapiens-C-F-CHEMBL1075408-Functional-C50_Binary_regression	0.911610452	0.724875403	0.941126427	1.223920206	0.287510063	31	0.437	0.885	125	110
BifunctionalproteinglmU-Mycobacteriumtuberculosis-SP-B-CHEMBL1293297-Binding-C50_Binary_regression	0.561750528	0.014611089	0.297828555	0.442753761	-0.223892662	31	0.239	0.888	123	108
KU812cellline--C-F-CHEMBL613997-Functional-C50_Binary_regression	1.005305658	0.655622912	1.267225204	1.487137795	0.077169068	31	0.578	0.938	124	116
Fructose_bisphosphatealdolase-Mycobacteriumtuberculosis-SP-F-CHEMBL1287620-Functional-C50_Binary_regression	0.309285432	0.117102234	0.241583066	0.311339286	-0.048223167	31	0.165	0.947	123	116
KARPAS_45-Homosapiens-C-F-CHEMBL2366305-Functional-C50_Binary_regression	1.11815027	0.293830482	1.283949211	1.596712111	0.062860031	31	0.231	0.953	123	117
SBC_1-Homosapiens-C-F-CHEMBL2366327-Functional-C50_Binary_regression	1.038383695	0.610244788	1.34173762	1.663942773	0.247397231	31	0.363	0.953	123	117
NCI_H209-Homosapiens-C-F-CHEMBL2366365-Functional-C50_Binary_regression	0.935896417	0.592743874	1.443641226	1.792086446	0.056917049	31	0.536	0.953	124	118
YAPC-Homosapiens-C-F-CHEMBL612815-Functional-C50_Binary_regression	0.667256862	0.824288532	0.754631909	1.080426247	0.277536627	31	0.547	0.953	124	118
EW_18-Homosapiens-C-F-CHEMBL2366097-Functional-C50_Binary_regression	1.071554206	0.537477101	0.942009788	1.198145692	-0.023902294	31	0.561	0.953	124	118
ML_2-Homosapiens-C-F-CHEMBL614356-Functional-C50_Binary_regression	1.124317891	0.53937463	1.249628718	1.549064424	-0.075661875	31	0.615	0.953	124	118
CTV_1-Homosapiens-C-F-CHEMBL2366360-Functional-C50_Binary_regression	1.013549343	0.483634586	1.221841266	1.607060187	-0.194861996	31	0.678	0.953	124	118
LU_139-Homosapiens-C-F-CHEMBL2366248-Functional-C50_Binary_regression	0.697057601	0.750410355	1.320342844	1.722423924	-0.062926939	31	0.813	0.953	124	118
Brainglycogenphosphorylase-Homosapiens-SP-B-CHEMBL3856-Binding-K_Binary_regression	2.549585461	0.264355207	0.914208117	1.25054468	0.765612643	32	-0.501	0.235	126	16
Relaxinreceptor1-Homosapiens-SP-F-CHEMBL1293316-Functional-C50_Binary_regression	0.742524429	0.194927646	0.307686831	0.390701237	0.70353577	32	-0.509	0.404	128	48
NCI_H157-Homosapiens-C-F-CHEMBL614783-Functional-C50_Binary_regression	0.60853104	0.537918846	0.432936478	0.747297533	0.29224435	32	0.246	0.43	126	41
Niemann_PickC1_likeprotein1-Homosapiens-SP-B-CHEMBL2027-Binding-C50_Binary_regression	0.47079908	0.421339281	0.441928201	0.608064576	0.504321725	32	-0.083	0.431	128	37
PI3_kinasep110_alphasubunit-Musmusculus-SP-B-CHEMBL2499-Binding-All_Binary_regression	0.607941344	0.79709125	0.586021458	0.774451333	0.65014912	32	0.147	0.445	126	39
Aldehydedehydrogenase-Homosapiens-SP-B-CHEMBL1935-Binding-All_Binary_regression	0.681947416	0.616020906	0.513083061	0.694931125	0.435537843	32	0.18	0.465	126	50
Ceramideglucosyltransferase-Homosapiens-SP-B-CHEMBL2063-Binding-C50_Binary_regression	0.84468858	0.234948642	0.458251347	0.591397884	0.558400836	32	-0.323	0.479	129	39
CCRF_SB-Homosapiens-C-F-CHEMBL614542-Functional-C50_Binary_regression	0.749238479	0.597601297	0.805432354	1.01569456	0.480812605	32	0.117	0.497	129	52
Enoyl_acyl_carrierproteinreductase-Plasmodiumfalciparum-SP-B-CHEMBL4150-Binding-All_Binary_regression	0.733378859	0.65101402	0.429631507	0.602168437	0.536556404	32	0.114	0.511	126	58
Transmembraneproteaseserine6-Homosapiens-SP-B-CHEMBL1795139-Binding-All_Binary_regression	0.72288411	0.786252924	0.457631853	0.650184814	0.831057043	32	-0.045	0.533	130	56
cAMP_dependentproteinkinasealpha_catalyticsubunit-Homosapiens-SP-B-CHEMBL4101-Binding-All_Binary_regression	0.709818802	0.472289834	0.563006822	0.801847389	0.417991026	32	0.054	0.565	128	67
Microtubule_associatedprotein2-Homosapiens-SP-B-CHEMBL2390810-Binding-C50_Binary_regression	0.882508308	0.731144444	0.467376808	0.574863785	0.794551254	32	-0.063	0.565	129	53
Bacillussubtilissubsp_spizizeniiATCC6633-Bacillussubtilissubsp_spizizeniiATCC6633-O-F-CHEMBL2367178-Functional-All_Binary_regression	0.394342545	0.860899838	0.367940012	0.538904594	0.748761519	32	0.112	0.571	129	49
Neurokinin1receptor-Caviaporcellus-SP-F-CHEMBL3942-Functional-All_Binary_regression	1.281808497	0.010255748	0.719972043	1.015019441	0.23714278	32	-0.227	0.585	127	62
PhospholipaseA2group1B-Homosapiens-SP-B-CHEMBL4426-Binding-All_Binary_regression	1.316788585	0.719422645	0.503483304	0.633594338	0.892912139	32	-0.173	0.613	128	71
ATP_bindingcassettesub_familyGmember2-Homosapiens-SP-F-CHEMBL5393-Functional-All_Binary_regression	1.101320332	0.842674418	0.718811722	0.956695684	0.890375221	32	-0.048	0.618	126	74
Bacillusanthracis-Bacillusanthracis-O-F-CHEMBL613904-Functional-All_Binary_regression	0.771127736	0.452089311	0.636253977	0.794954392	0.467769642	32	-0.016	0.625	128	71
LSD1_CoRESTcomplex-Homosapiens-PC-B-CHEMBL3137262-Binding-All_Binary_regression	0.959813032	0.240852885	0.568122888	0.974846406	0.287330919	32	-0.046	0.627	128	76
Phosphodiesterase8B-Homosapiens-SP-B-CHEMBL4408-Binding-C50_Binary_regression	1.065837472	0.036446002	0.563370613	0.71472303	0.244709753	32	-0.208	0.655	127	79
Histonedeacetylase3_Nuclearreceptorcorepressor2_HDAC3_NCoR2_-Homosapiens-PC-B-CHEMBL2111363-Binding-All_Binary_regression	1.071837311	0.176871684	0.749371324	0.98517333	0.203177986	32	-0.026	0.662	129	76
Proto_oncogenec_JUN-Homosapiens-SP-B-CHEMBL4977-Binding-All_Binary_regression	0.88389679	0.334150664	0.559390681	0.695588186	0.271646055	32	0.063	0.674	129	81
Serotonin2_5_HT2_receptor-Homosapiens-PF-B-CHEMBL2095200-Binding-All_Binary_regression	0.899633042	0.276817029	0.614688904	0.735602308	0.412258116	32	-0.135	0.725	126	84
RT_4-Homosapiens-C-F-CHEMBL614884-Functional-C50_Binary_regression	0.638736975	0.513189404	0.577245152	0.830331039	0.193478821	32	0.32	0.773	129	97
WM_115-Homosapiens-C-F-CHEMBL1075611-Functional-C50_Binary_regression	1.024143293	0.480091683	0.86141624	1.128447287	-0.11558024	32	0.596	0.827	127	104
NCI_H441-Homosapiens-C-F-CHEMBL1075542-Functional-C50_Binary_regression	0.521462243	0.865928243	0.936079798	1.180379036	0.43417595	32	0.432	0.874	128	111
Ca9_22-Homosapiens-C-F-CHEMBL1075404-Functional-C50_Binary_regression	0.865460282	0.835959481	1.159288844	1.501442664	0.503698631	32	0.332	0.882	126	110
A704-Homosapiens-C-F-CHEMBL614567-Functional-C50_Binary_regression	1.667964722	0.173993659	0.835205633	1.057114449	-0.076004322	32	0.25	0.9	128	115
HuTu80-Homosapiens-C-F-CHEMBL614582-Functional-C50_Binary_regression	1.061674402	0.649760986	1.442609838	1.808265576	-0.030667341	32	0.68	0.91	126	114
JVM_2-Homosapiens-C-F-CHEMBL2366359-Functional-C50_Binary_regression	0.729791977	0.64744405	0.818315625	0.991870719	0.108037831	32	0.539	0.94	127	119
Lu_65-Homosapiens-C-F-CHEMBL614694-Functional-C50_Binary_regression	0.710417904	0.671313248	1.31479848	1.645621819	-0.306991916	32	0.978	0.941	129	121
MMAC_SF-Homosapiens-C-F-CHEMBL2366196-Functional-C50_Binary_regression	0.598528791	0.774516632	1.071670612	1.258142112	0.231702561	32	0.543	0.954	127	121
NCI_H1304-Homosapiens-C-F-CHEMBL2366266-Functional-C50_Binary_regression	0.699332998	0.735740248	0.979147093	1.314440564	0.146620507	32	0.589	0.954	127	121
NCI_H1155-Homosapiens-C-F-CHEMBL2366073-Functional-C50_Binary_regression	0.836237389	0.713061276	1.052888972	1.286273796	0.120177617	32	0.593	0.954	127	121
K5-Homosapiens-C-F-CHEMBL2366152-Functional-C50_Binary_regression	0.977496236	0.715467933	1.282657194	1.637042067	0.032956325	32	0.683	0.954	127	121
MN_60-Homosapiens-C-F-CHEMBL2366070-Functional-C50_Binary_regression	0.852681248	0.220242933	0.850867019	1.144432374	0.225715155	32	-0.005	0.955	128	122
GR_ST-Homosapiens-C-F-CHEMBL2366111-Functional-C50_Binary_regression	0.936218977	0.722049276	0.705983282	0.902209818	0.523764477	32	0.198	0.955	128	122
ATN_1-Homosapiens-C-F-CHEMBL2366277-Functional-C50_Binary_regression	0.93613908	0.505609156	1.27008951	1.444958373	0.162383739	32	0.343	0.955	128	122
DEL-Homosapiens-C-F-CHEMBL2366186-Functional-C50_Binary_regression	1.118990566	0.544985838	1.219346114	1.651969808	0.175016761	32	0.37	0.955	128	122
KP_N_YS-Homosapiens-C-F-CHEMBL2366065-Functional-C50_Binary_regression	1.034863648	0.488147447	1.12902621	1.353832272	0.103274508	32	0.385	0.955	128	122
NOMO_1-Homosapiens-C-F-CHEMBL2366198-Functional-C50_Binary_regression	0.808377643	0.646263505	1.152450636	1.417118077	0.206664051	32	0.44	0.955	128	122
RS4_11-Homosapiens-C-F-CHEMBL2366159-Functional-C50_Binary_regression	1.195443391	0.456811357	1.411558942	1.691484056	0.011294158	32	0.446	0.955	128	122
MOLT_16-Homosapiens-C-F-CHEMBL2366362-Functional-C50_Binary_regression	0.944866724	0.685237147	1.077069705	1.397761239	0.211948061	32	0.473	0.955	128	122
MHH_PREB_1-Homosapiens-C-F-CHEMBL2366127-Functional-C50_Binary_regression	0.920633192	0.661839473	1.241964779	1.522427704	0.166331184	32	0.496	0.955	128	122
EM_2-Homosapiens-C-F-CHEMBL2366281-Functional-C50_Binary_regression	1.153131558	0.496592862	1.155867832	1.375147518	-0.019579532	32	0.516	0.955	128	122
CTB_1-Homosapiens-C-F-CHEMBL2366344-Functional-C50_Binary_regression	0.911815157	0.554646005	1.074421756	1.393096376	0.024216982	32	0.53	0.955	128	122
MC116-Homosapiens-C-F-CHEMBL2366256-Functional-C50_Binary_regression	1.063240634	0.56339282	1.196833801	1.341047546	0.00530522	32	0.558	0.955	128	122
A4_Fuk-Homosapiens-C-F-CHEMBL2366356-Functional-C50_Binary_regression	1.233980177	0.563670309	1.204899392	1.434577339	0.000557711	32	0.563	0.955	128	122
NKM_1-Homosapiens-C-F-CHEMBL2366133-Functional-C50_Binary_regression	0.902730267	0.614675675	1.267709564	1.755641586	0.006849599	32	0.608	0.955	128	122
HDLM_2-Homosapiens-C-F-CHEMBL2366231-Functional-C50_Binary_regression	1.079892943	0.576882019	1.24425369	1.51576193	-0.036865792	32	0.614	0.955	128	122
COLO_320_HSR-Homosapiens-C-F-CHEMBL2366265-Functional-C50_Binary_regression	0.996053983	0.552573205	1.040075586	1.359270328	-0.071797245	32	0.624	0.955	128	122
EW_13-Homosapiens-C-F-CHEMBL2366124-Functional-C50_Binary_regression	1.283765291	0.40291487	1.305036086	1.621045538	-0.228167386	32	0.631	0.955	128	122
A3_KAW-Homosapiens-C-F-CHEMBL2366273-Functional-C50_Binary_regression	0.801471849	0.701308524	1.329335014	1.532674395	0.029116146	32	0.672	0.955	128	122
QIMR_WIL-Homosapiens-C-F-CHEMBL2366337-Functional-C50_Binary_regression	0.875379991	0.562708786	1.079193742	1.459068625	-0.121933694	32	0.685	0.955	128	122
DB-Homosapiens-C-F-CHEMBL2366331-Functional-C50_Binary_regression	0.668063021	0.769952197	1.06449299	1.290677906	0.075399037	32	0.695	0.955	128	122
ALL_PO-Homosapiens-C-F-CHEMBL2366294-Functional-C50_Binary_regression	0.899049716	0.710324523	1.012515514	1.198710653	-0.015366643	32	0.726	0.955	128	122
BE_13-Homosapiens-C-F-CHEMBL2366303-Functional-C50_Binary_regression	0.680830379	0.823916659	1.005863333	1.339856019	0.073939398	32	0.75	0.955	128	122
KE_37-Homosapiens-C-F-CHEMBL2366287-Functional-C50_Binary_regression	0.887308679	0.841853627	1.353568781	1.64008904	0.045485469	32	0.796	0.955	128	122
P30_OHK-Homosapiens-C-F-CHEMBL2366165-Functional-C50_Binary_regression	0.889256479	0.623890911	1.298043904	1.55949786	-0.172673251	32	0.797	0.955	128	122
KM_H2-Homosapiens-C-F-CHEMBL2366250-Functional-C50_Binary_regression	0.750912135	0.746995218	1.118573572	1.353591299	-0.056434533	32	0.803	0.955	128	122
NCI_H1092-Homosapiens-C-F-CHEMBL2366351-Functional-C50_Binary_regression	0.831673698	0.674144826	0.925256633	1.187825743	-0.130182307	32	0.804	0.955	128	122
JVM_3-Homosapiens-C-F-CHEMBL2366372-Functional-C50_Binary_regression	0.911321756	0.788962273	1.102697186	1.385057937	-0.061567077	32	0.851	0.955	128	122
HAL_01-Homosapiens-C-F-CHEMBL2366142-Functional-C50_Binary_regression	0.773168399	0.69417944	1.235970485	1.574727025	-0.160461158	32	0.855	0.955	128	122
TE_12-Homosapiens-C-F-CHEMBL2366278-Functional-C50_Binary_regression	0.733167325	0.600443336	1.000176916	1.229209178	-0.255439494	32	0.856	0.955	128	122
SK_PN_DW-Homosapiens-C-F-CHEMBL2366108-Functional-C50_Binary_regression	0.57732674	0.784480972	1.031581764	1.304073595	-0.091129767	32	0.876	0.955	128	122
RPMI_8866-Homosapiens-C-F-CHEMBL2366341-Functional-C50_Binary_regression	0.910746107	0.691447594	1.336082505	1.542525804	-0.204936364	32	0.896	0.955	128	122
J_RT3_T3_5-Homosapiens-C-F-CHEMBL2366219-Functional-C50_Binary_regression	0.672562892	0.801836632	1.349201977	1.66846566	-0.107320014	32	0.909	0.955	128	122
Ramos_2G6_4C10-Homosapiens-C-F-CHEMBL2366170-Functional-C50_Binary_regression	0.763110185	0.740711328	1.14208234	1.490521798	-0.226240291	32	0.967	0.955	128	122
COLO_684-Homosapiens-C-F-CHEMBL2366176-Functional-C50_Binary_regression	0.660284972	0.835662487	1.249347214	1.556041678	-0.245422059	32	1.081	0.955	128	122
LU_134_A-Homosapiens-C-F-CHEMBL2366236-Functional-C50_Binary_regression	0.579372635	0.909852102	1.454687932	1.657582196	-0.252911228	32	1.163	0.955	128	122
NCI_H1770-Homosapiens-C-F-CHEMBL2366171-Functional-C50_Binary_regression	0.980415072	0.296661068	1.244001368	1.51450843	0.031626739	32	0.265	0.955	129	123
SK_NEP_1-Homosapiens-C-F-CHEMBL1075580-Functional-C50_Binary_regression	0.97812793	0.40373488	0.979444135	1.172380438	0.042638323	32	0.361	0.955	129	123
NCI_H526-Homosapiens-C-F-CHEMBL2366102-Functional-C50_Binary_regression	0.678856005	0.605796205	0.996363307	1.205532149	-0.081089052	32	0.687	0.955	129	123
L_428-Homosapiens-C-F-CHEMBL2366233-Functional-C50_Binary_regression	0.867217372	0.578486278	1.306303455	1.785032221	-0.253792202	32	0.832	0.955	129	123
GAK-Homosapiens-C-F-CHEMBL2366301-Functional-C50_Binary_regression	0.777178885	0.630746378	0.98116683	1.203003938	0.254802947	32	0.376	0.955	130	124
SCH-Homosapiens-C-F-CHEMBL1075573-Functional-C50_Binary_regression	1.101459385	0.565414189	0.892802562	1.152192328	-0.033805207	32	0.599	0.963	130	125
Collagenase-Homosapiens-PF-B-CHEMBL2095216-Binding-All_Binary_regression	0.448256845	0.892089532	0.231546988	0.384111785	0.854364332	33	0.038	0.329	132	19
Beta_glucosidase-Homosapiens-SP-B-CHEMBL3761-Binding-All_Binary_regression	0.799808961	0.81251018	0.443545698	0.666242611	0.782820341	33	0.03	0.388	132	29
Cholecystokininreceptor-Homosapiens-PF-B-CHEMBL2095185-Binding-All_Binary_regression	0.594850372	0.595451653	0.514591301	0.634192154	0.497697318	33	0.098	0.41	133	43
CoagulationfactorXII-Homosapiens-SP-B-CHEMBL2821-Binding-All_Binary_regression	0.466732325	0.871852849	0.36921926	0.492050282	0.867610408	33	0.004	0.419	133	46
Beta_galactosidase-Bostaurus-SP-B-CHEMBL3482-Binding-All_Binary_regression	1.505713565	0.566020189	0.90449994	1.12147606	0.662323276	33	-0.096	0.455	131	33
Somatostatinreceptor2-Rattusnorvegicus-SP-B-CHEMBL2978-Binding-All_Binary_regression	0.69483839	0.202587049	0.489153845	0.850784012	0.049627421	33	0.153	0.476	132	55
ThromboxaneA2receptor-Rattusnorvegicus-SP-F-CHEMBL3156-Functional-All_Binary_regression	1.020469295	0.518199771	0.569036484	0.779950332	0.765270125	33	-0.247	0.502	133	47
Matrixmetalloproteinase10-Homosapiens-SP-B-CHEMBL4270-Binding-All_Binary_regression	1.034322278	0.25588862	0.649721086	0.964886823	0.123653836	33	0.132	0.508	132	59
SNU_638-Homosapiens-C-F-CHEMBL614935-Functional-C50_Binary_regression	0.505305026	0.672272216	0.332032147	0.455630357	0.729300463	33	-0.057	0.544	132	42
PI3_kinasep85_alphasubunit-Homosapiens-SP-B-CHEMBL2506-Binding-C50_Binary_regression	0.579812793	0.351517674	0.589475259	0.940313852	-0.177369753	33	0.529	0.551	133	56
Acetyl_CoAcarboxylase1-Rattusnorvegicus-SP-B-CHEMBL2397-Binding-C50_Binary_regression	0.459093283	0.803424434	0.480213297	0.590556182	0.701088655	33	0.102	0.577	133	66
GlutamateNMDAreceptor_GRIN1_GRIN2A-Homosapiens-PC-B-CHEMBL1907604-Binding-All_Binary_regression	0.956907235	0.498036504	0.66912091	0.822170326	0.454983354	33	0.043	0.594	132	69
Insulin_likegrowthfactorIreceptor-Homosapiens-SP-F-CHEMBL1957-Functional-All_Binary_regression	0.738548004	0.382389496	0.578279013	0.825950078	0.178796994	33	0.204	0.698	133	89
M18aspartylaminopeptidase-Plasmodiumfalciparum3D7-SP-B-CHEMBL1293263-Binding-C50_Binary_regression	0.425791561	0.105991404	0.174169227	0.257324296	0.524882839	33	-0.419	0.71	132	90
Daoy-Homosapiens-C-F-CHEMBL612519-Functional-C50_Binary_regression	0.502201432	0.869168958	1.026541805	1.289101781	-0.220716192	33	1.09	0.812	133	107
SK_LU_1-Homosapiens-C-F-CHEMBL614913-Functional-C50_Binary_regression	0.637152906	0.832762079	1.051284236	1.402466625	-0.117149759	33	0.95	0.845	133	111
697-Homosapiens-C-F-CHEMBL2366253-Functional-C50_Binary_regression	0.869070632	0.730135617	1.055724224	1.365394639	0.344351245	33	0.386	0.949	131	124
SK_UT_1-Homosapiens-C-F-CHEMBL2366316-Functional-C50_Binary_regression	0.740682272	0.79630708	1.186935208	1.42439849	0.146973853	33	0.649	0.949	131	124
EOL1-Homosapiens-C-F-CHEMBL614489-Functional-C50_Binary_regression	1.665104368	0.216611375	1.467093315	1.765924458	-1.75E-05	33	0.217	0.949	132	125
HT-Homosapiens-C-F-CHEMBL2366130-Functional-C50_Binary_regression	0.800910547	0.725534228	1.001720653	1.190699699	0.137691255	33	0.588	0.949	132	125
HH-Homosapiens-C-F-CHEMBL2366310-Functional-C50_Binary_regression	0.899983102	0.610828673	1.068119261	1.490128822	0.204148943	33	0.407	0.956	131	125
MHH_NB_11-Homosapiens-C-F-CHEMBL2366185-Functional-C50_Binary_regression	0.682539497	0.804115517	1.023688087	1.21562864	0.168755362	33	0.635	0.956	131	125
KALS_1-Homosapiens-C-F-CHEMBL2366155-Functional-C50_Binary_regression	0.605044729	0.803311683	0.851825967	1.118626681	0.303347453	33	0.5	0.956	132	126
SNU1-Homosapiens-C-F-CHEMBL614931-Functional-C50_Binary_regression	0.961559744	0.665786305	1.264640283	1.733096831	0.010897358	33	0.655	0.956	132	126
OMC_1-Homosapiens-C-F-CHEMBL2366339-Functional-C50_Binary_regression	0.420724254	0.885467423	1.234315292	1.539120329	-0.24356009	33	1.129	0.956	132	126
MS_1-Homosapiens-C-F-CHEMBL2366125-Functional-C50_Binary_regression	0.974151145	0.474020971	0.94790517	1.246317652	0.136838748	33	0.337	0.956	133	127
DOHH_2-Homosapiens-C-F-CHEMBL2366181-Functional-C50_Binary_regression	0.932899635	0.590271099	1.222171916	1.470948745	0.142339701	33	0.448	0.956	133	127
L_363-Homosapiens-C-F-CHEMBL2366267-Functional-C50_Binary_regression	0.873568282	0.771414826	1.194359491	1.504065244	0.125985989	33	0.645	0.956	133	127
NCI_H1648-Homosapiens-C-F-CHEMBL2366214-Functional-C50_Binary_regression	0.896060652	0.645069447	1.150385809	1.544661426	-0.011092912	33	0.656	0.956	133	127
SCC_15-Homosapiens-C-F-CHEMBL614899-Functional-C50_Binary_regression	0.788027844	0.544570459	1.084525982	1.282511734	-0.398343903	33	0.943	0.956	133	127
HCC1187-Homosapiens-C-F-CHEMBL2366202-Functional-C50_Binary_regression	0.748419151	0.523723431	1.095794448	1.322449195	0.007962577	33	0.516	0.964	132	127
Prokineticinreceptor1-Homosapiens-SP-B-CHEMBL5649-Binding-All_Binary_regression	0.788358698	0.004667999	0.384698122	0.519165196	0.340369195	34	-0.336	0.302	138	16
Gastricgland-Oryctolaguscuniculus-T-F-CHEMBL613448-Functional-C50_Binary_regression	0.612072594	0.311176133	0.455302369	0.658602836	0.259238791	34	0.052	0.338	134	28
CarbonicanhydraseXIII-Musmusculus-SP-B-CHEMBL2186-Binding-All_Binary_regression	0.991529319	0.692894093	0.813426459	0.959696216	0.77101138	34	-0.078	0.342	136	38
PepsinA-Susscrofa-SP-B-CHEMBL2714-Binding-All_Binary_regression	1.177479072	0.438661619	0.735944866	0.996238816	0.558636816	34	-0.12	0.379	136	47
DualspecificityproteinkinaseCLK1-Musmusculus-SP-B-CHEMBL1075280-Binding-All_Binary_regression	0.541498917	0.198263479	0.308622581	0.39858581	0.472171834	34	-0.274	0.418	134	34
Lassavirus-Lassavirus-O-F-CHEMBL615051-Functional-C50_Binary_regression	1.226143012	0.111771107	0.826950711	1.082890053	0.270452315	34	-0.159	0.444	138	57
Kir3_1_Kir3_4-Homosapiens-PC-B-CHEMBL3038488-Binding-C50_Binary_regression	0.44288585	0.139962774	0.429235928	0.520932334	-0.101928196	34	0.242	0.445	137	36
PyrimidinergicreceptorP2Y6-Homosapiens-SP-F-CHEMBL4714-Functional-C50_Binary_regression	0.766137574	0.256830417	0.727401819	0.965121815	-0.164417321	34	0.421	0.448	138	49
CytochromeP45026A1-Homosapiens-SP-B-CHEMBL5141-Binding-C50_Binary_regression	0.496295473	0.757135277	0.554082523	0.729193121	0.427508047	34	0.33	0.465	135	45
Candidaglabrata-Candidaglabrata-O-F-CHEMBL612647-Functional-All_Binary_regression	0.505829813	0.720753513	0.490658033	0.730363317	0.451465752	34	0.269	0.486	137	49
Alpha_1badrenergicreceptor-Mesocricetusauratus-SP-B-CHEMBL3122-Binding-K_Binary_regression	0.812880807	0.741231866	0.491298596	0.682628113	0.798733665	34	-0.058	0.492	136	59
CholecystokininBreceptor-Homosapiens-SP-F-CHEMBL298-Functional-All_Binary_regression	1.042838127	0.570528599	0.371614062	0.481648603	0.858581934	34	-0.288	0.494	138	56
ProstanoidEP4receptor-Homosapiens-SP-F-CHEMBL1836-Functional-All_Binary_regression	1.328277653	0.223840747	0.596154123	0.821707651	0.62968935	34	-0.406	0.521	138	58
Humanherpesvirus1strainKOS-Humanherpesvirus1strainKOS-O-F-CHEMBL2367034-Functional-All_Binary_regression	0.600406218	0.814655307	0.411411175	0.527769381	0.754259505	34	0.06	0.533	135	55
Neuronalacetylcholinereceptor_alpha2_beta4-Rattusnorvegicus-PC-B-CHEMBL1907590-Binding-All_Binary_regression	0.732513334	0.64565636	0.614851092	0.824971568	0.683729503	34	-0.038	0.539	137	62
Toll_likereceptor7-Homosapiens-SP-F-CHEMBL5936-Functional-C50_Binary_regression	0.811360595	0.482218753	0.459515407	0.560241133	0.784485934	34	-0.302	0.539	137	66
Serine_threonine_proteinkinaseNEK2-Homosapiens-SP-B-CHEMBL3835-Binding-All_Binary_regression	0.857321122	0.384000076	0.410727109	0.525939832	0.635244644	34	-0.251	0.543	134	63
Neuronalacetylcholinereceptor_alpha2_beta2-Rattusnorvegicus-PC-B-CHEMBL1907592-Binding-All_Binary_regression	0.730526682	0.803523767	0.785603339	0.974853466	0.663283297	34	0.14	0.545	135	60
Ramos-Homosapiens-C-F-CHEMBL614629-Functional-C50_Binary_regression	0.664640092	0.834430188	0.486283617	0.627110069	0.653106744	34	0.181	0.572	136	69
Beta_lactamase-Enterobactercloacae-SP-B-CHEMBL2725-Binding-All_Binary_regression	0.890024577	0.62792261	0.723872616	0.970657501	0.652523188	34	-0.025	0.582	134	68
Menin-Homosapiens-SP-B-CHEMBL1615381-Binding-All_Binary_regression	0.888244481	0.608258053	0.747881886	0.956019609	0.537310489	34	0.071	0.591	138	72
Enterobacteraerogenes-Enterobacteraerogenes-O-F-CHEMBL612508-Functional-MIC_Binary_regression	0.663933429	0.684600761	0.428410649	0.643255481	0.766530756	34	-0.082	0.601	137	74
Serine_threonine_proteinkinasePLK4-Homosapiens-SP-B-CHEMBL3788-Binding-All_Binary_regression	0.73921392	0.775534912	0.631943431	0.905262624	0.587402933	34	0.188	0.616	138	76
Mitogen_activatedproteinkinasekinasekinasekinase4-Homosapiens-SP-B-CHEMBL6166-Binding-All_Binary_regression	0.974251173	0.354100713	0.503611231	0.625026121	0.71784604	34	-0.364	0.642	135	83
HL_60-Homosapiens-C-A-CHEMBL383-ADME-All_Binary_regression	0.802443036	0.375287182	0.561378211	0.77436776	0.328044888	34	0.047	0.643	138	78
Plasmepsin1-Plasmodiumfalciparum-SP-B-CHEMBL4687-Binding-All_Binary_regression	0.757301665	0.603006314	0.430536751	0.588159343	0.77671998	34	-0.174	0.689	135	86
DualspecificityproteinkinaseCLK2-Homosapiens-SP-B-CHEMBL4225-Binding-All_Binary_regression	0.685779654	0.316663678	0.492233552	0.607003793	0.474539584	34	-0.158	0.708	138	93
HuP_T3-Homosapiens-C-F-CHEMBL1075477-Functional-C50_Binary_regression	0.654785757	0.717576626	0.84707379	1.085720961	0.122814576	34	0.595	0.782	137	106
SNU_5-Homosapiens-C-F-CHEMBL614934-Functional-C50_Binary_regression	1.014571892	0.589279558	1.031588217	1.213072633	0.248596693	34	0.341	0.922	137	126
NCI_H2126-Homosapiens-C-F-CHEMBL2366160-Functional-C50_Binary_regression	0.8755142	0.625597347	1.249276307	1.556678589	-0.057197891	34	0.683	0.95	135	128
COLO_829-Homosapiens-C-F-CHEMBL2366275-Functional-C50_Binary_regression	0.796081923	0.397037245	0.9257508	1.080103007	-0.202330054	34	0.599	0.951	136	129
D283Med--C-F-CHEMBL614476-Functional-C50_Binary_regression	0.843123302	0.672553524	0.997981088	1.249686118	0.0365463	34	0.636	0.951	138	131
SF_126-Homosapiens-C-F-CHEMBL614905-Functional-C50_Binary_regression	0.635078596	0.826650611	0.9501522	1.328140273	0.103669234	34	0.723	0.951	138	131
NEC8-Homosapiens-C-F-CHEMBL2366340-Functional-C50_Binary_regression	0.900528432	0.663380943	1.203881723	1.555450933	0.220320278	34	0.443	0.957	134	128
NCI_H1838-Homosapiens-C-F-CHEMBL2366346-Functional-C50_Binary_regression	0.792215392	0.623514215	0.734578818	1.007003364	0.062372772	34	0.561	0.957	134	128
LB1047_RCC-Homosapiens-C-F-CHEMBL2366136-Functional-C50_Binary_regression	0.750917387	0.697905728	1.131945395	1.416859597	0.192521083	34	0.505	0.957	135	129
LXF_289cellline--C-F-CHEMBL614107-Functional-C50_Binary_regression	0.572889724	0.73963345	1.107246022	1.434262838	0.195559702	34	0.544	0.957	135	129
AM_38-Homosapiens-C-F-CHEMBL2366192-Functional-C50_Binary_regression	1.112709649	0.282143391	0.911292634	1.159933051	0.049138142	34	0.233	0.957	136	130
NB5-Homosapiens-C-F-CHEMBL2366328-Functional-C50_Binary_regression	0.883210595	0.346605775	1.108519117	1.297417455	0.107253556	34	0.239	0.957	136	130
NB6-Homosapiens-C-F-CHEMBL2366318-Functional-C50_Binary_regression	0.79231612	0.582040448	0.774879415	0.887699861	0.292478323	34	0.29	0.957	136	130
LB2518_MEL-Homosapiens-C-F-CHEMBL2366335-Functional-C50_Binary_regression	0.879537615	0.443146047	1.139178726	1.316853806	0.14725173	34	0.296	0.957	136	130
BB49_HNC-Homosapiens-C-F-CHEMBL2366295-Functional-C50_Binary_regression	1.104538212	0.445635381	0.949046986	1.370603299	0.130154328	34	0.315	0.957	136	130
CGTH_W_1-Homosapiens-C-F-CHEMBL2366300-Functional-C50_Binary_regression	1.255680335	0.412557715	1.379413406	1.730092707	0.095788404	34	0.317	0.957	136	130
SW684-Homosapiens-C-F-CHEMBL2366143-Functional-C50_Binary_regression	0.836109018	0.416762776	0.787980827	1.196627217	0.092503853	34	0.324	0.957	136	130
LB771_HNC-Homosapiens-C-F-CHEMBL2366099-Functional-C50_Binary_regression	1.120061715	0.413892646	1.131271509	1.375010528	0.086781718	34	0.327	0.957	136	130
OCUB_M-Homosapiens-C-F-CHEMBL2366121-Functional-C50_Binary_regression	1.062837831	0.564440662	1.06222061	1.237817059	0.161634316	34	0.403	0.957	136	130
D_502MG-Homosapiens-C-F-CHEMBL2366343-Functional-C50_Binary_regression	0.81519788	0.481896533	1.058678926	1.391249797	0.06986763	34	0.412	0.957	136	130
GI_1-Homosapiens-C-F-CHEMBL2366272-Functional-C50_Binary_regression	0.971557587	0.527941552	1.184682156	1.604524532	0.113071176	34	0.415	0.957	136	130
A101D-Homosapiens-C-F-CHEMBL2366306-Functional-C50_Binary_regression	0.995364997	0.628784192	1.117017715	1.347640148	0.201814723	34	0.427	0.957	136	130
NB10-Homosapiens-C-F-CHEMBL2366243-Functional-C50_Binary_regression	0.876777194	0.494073415	1.050449584	1.292231732	0.062983898	34	0.431	0.957	136	130
COLO_668-Homosapiens-C-F-CHEMBL2366215-Functional-C50_Binary_regression	1.314825155	0.502810022	1.017475642	1.267823271	0.051761171	34	0.451	0.957	136	130
ETK_1-Homosapiens-C-F-CHEMBL2366116-Functional-C50_Binary_regression	0.699892841	0.75264443	1.27877769	1.520774113	0.296808942	34	0.456	0.957	136	130
IST_MES1-Homosapiens-C-F-CHEMBL2366194-Functional-C50_Binary_regression	0.671131319	0.749098632	0.873450924	1.168227612	0.292447165	34	0.457	0.957	136	130
IST_SL1-Homosapiens-C-F-CHEMBL2366104-Functional-C50_Binary_regression	0.852941628	0.513522374	0.942106094	1.246551199	0.055599589	34	0.458	0.957	136	130
ES6-Homosapiens-C-F-CHEMBL2366373-Functional-C50_Binary_regression	0.805327871	0.635997658	1.219671492	1.458634779	0.16980541	34	0.466	0.957	136	130
EW_11-Homosapiens-C-F-CHEMBL2366223-Functional-C50_Binary_regression	0.850148086	0.569489133	1.060121736	1.28675653	0.100415148	34	0.469	0.957	136	130
ACN-Homosapiens-C-F-CHEMBL2366195-Functional-C50_Binary_regression	1.187243749	0.584114903	1.248319395	1.507773705	0.108666783	34	0.475	0.957	136	130
COLO_800-Homosapiens-C-F-CHEMBL2366224-Functional-C50_Binary_regression	0.939481691	0.584683852	1.30271119	1.60253732	0.106442454	34	0.478	0.957	136	130
SW962-Homosapiens-C-F-CHEMBL613530-Functional-C50_Binary_regression	0.723682198	0.64203921	1.236729913	1.492341767	0.159390302	34	0.483	0.957	136	130
NB69-Homosapiens-C-F-CHEMBL1075510-Functional-C50_Binary_regression	1.103678593	0.500011669	1.516053689	1.792657528	0.010891841	34	0.489	0.957	136	130
RCC10RGB-Homosapiens-C-F-CHEMBL2366191-Functional-C50_Binary_regression	0.529427166	0.58201311	1.026087092	1.432929556	0.090904421	34	0.491	0.957	136	130
ES5-Homosapiens-C-F-CHEMBL2366312-Functional-C50_Binary_regression	0.921513669	0.501280978	0.867065569	1.105517164	0.007892229	34	0.493	0.957	136	130
LS_411N-Homosapiens-C-F-CHEMBL2366189-Functional-C50_Binary_regression	1.038334955	0.609857117	0.960265983	1.14167508	0.109628637	34	0.5	0.957	136	130
ES7-Homosapiens-C-F-CHEMBL2366297-Functional-C50_Binary_regression	1.113605977	0.586517739	1.296437077	1.660817262	0.08466116	34	0.502	0.957	136	130
DJM_1-Homosapiens-C-F-CHEMBL2366264-Functional-C50_Binary_regression	0.86566629	0.696115674	0.80577462	1.006626548	0.188848362	34	0.507	0.957	136	130
COLO_824-Homosapiens-C-F-CHEMBL1075430-Functional-C50_Binary_regression	0.790337219	0.695094448	0.842400708	1.006587208	0.179904977	34	0.515	0.957	136	130
VA_ES_BJ-Homosapiens-C-F-CHEMBL2366259-Functional-C50_Binary_regression	0.834789051	0.724696295	1.304226517	1.570583429	0.197717387	34	0.527	0.957	136	130
TE_8-Homosapiens-C-F-CHEMBL2366182-Functional-C50_Binary_regression	0.821506601	0.751356842	1.041190666	1.272086071	0.21427074	34	0.537	0.957	136	130
ES4-Homosapiens-C-F-CHEMBL2366118-Functional-C50_Binary_regression	0.754058022	0.750109849	1.222152095	1.584621328	0.205607446	34	0.545	0.957	136	130
LB2241_RCC-Homosapiens-C-F-CHEMBL2366330-Functional-C50_Binary_regression	1.077811163	0.421499434	0.769537169	0.968630465	-0.129046673	34	0.551	0.957	136	130
KGN-Homosapiens-C-F-CHEMBL2366154-Functional-C50_Binary_regression	0.873125627	0.697352911	1.381940716	1.563978322	0.145602181	34	0.552	0.957	136	130
LS_513-Homosapiens-C-F-CHEMBL2366311-Functional-C50_Binary_regression	0.961042492	0.562472719	1.117556243	1.345266049	-0.007895167	34	0.57	0.957	136	130
GI_ME_N-Homosapiens-C-F-CHEMBL2366074-Functional-C50_Binary_regression	0.693065352	0.793144222	0.834518814	1.002417801	0.221604393	34	0.572	0.957	136	130
GT3TKB-Homosapiens-C-F-CHEMBL2366148-Functional-C50_Binary_regression	0.744649549	0.690885896	0.923132437	1.103980819	0.117002254	34	0.574	0.957	136	130
NB13-Homosapiens-C-F-CHEMBL2366225-Functional-C50_Binary_regression	0.841559495	0.676289361	1.350645832	1.6276217	0.089898533	34	0.586	0.957	136	130
NTERA_2_cl_D1-Homosapiens-C-F-CHEMBL614206-Functional-C50_Binary_regression	1.01274226	0.676063149	1.156543487	1.419214101	0.088064353	34	0.588	0.957	136	130
SW954-Homosapiens-C-F-CHEMBL614943-Functional-C50_Binary_regression	0.78923113	0.745386563	1.178207935	1.497978269	0.155315058	34	0.59	0.957	136	130
SH_4-Homosapiens-C-F-CHEMBL2366309-Functional-C50_Binary_regression	0.882804746	0.724846102	1.285258048	1.494090215	0.133066307	34	0.592	0.957	136	130
no_11-Homosapiens-C-F-CHEMBL2366326-Functional-C50_Binary_regression	0.728277932	0.659839748	1.019013982	1.297545932	0.057553742	34	0.602	0.957	136	130
TE_1-Homosapiens-C-F-CHEMBL2366092-Functional-C50_Binary_regression	0.704793706	0.711614437	0.928896856	1.115147561	0.104210586	34	0.607	0.957	136	130
TE_5-Homosapiens-C-F-CHEMBL2366245-Functional-C50_Binary_regression	0.687488646	0.796579927	1.115660622	1.301492348	0.182747957	34	0.614	0.957	136	130
LNCaP_Clone_FGC-Homosapiens-C-F-CHEMBL2366172-Functional-C50_Binary_regression	1.156052149	0.475314092	1.062350518	1.369104245	-0.139899096	34	0.615	0.957	136	130
CAS_1-Homosapiens-C-F-CHEMBL2366100-Functional-C50_Binary_regression	0.798973186	0.561533353	1.030900783	1.235019745	-0.059117655	34	0.621	0.957	136	130
MPP_89-Homosapiens-C-F-CHEMBL2366357-Functional-C50_Binary_regression	0.933775581	0.615483037	0.853475014	1.198439113	-0.022262867	34	0.638	0.957	136	130
RH_1-Homosapiens-C-F-CHEMBL2366078-Functional-C50_Binary_regression	0.884643199	0.735675653	1.110645143	1.435603816	0.09275141	34	0.643	0.957	136	130
ES8-Homosapiens-C-F-CHEMBL2366069-Functional-C50_Binary_regression	0.798140554	0.803030636	1.39642045	1.682437761	0.153685605	34	0.649	0.957	136	130
MZ7_mel-Homosapiens-C-F-CHEMBL2366138-Functional-C50_Binary_regression	0.840244892	0.702701981	1.029660369	1.327780727	0.050468151	34	0.652	0.957	136	130
Becker-Homosapiens-C-F-CHEMBL2366230-Functional-C50_Binary_regression	0.638106768	0.855929119	1.080050228	1.33728423	0.203165582	34	0.653	0.957	136	130
KURAMOCHI-Homosapiens-C-F-CHEMBL2366119-Functional-C50_Binary_regression	1.028871368	0.674657114	0.957518911	1.18487589	0.015657057	34	0.659	0.957	136	130
A388-Homosapiens-C-F-CHEMBL2366355-Functional-C50_Binary_regression	0.737344308	0.807336783	1.144569447	1.467431016	0.141845386	34	0.665	0.957	136	130
ONS_76-Homosapiens-C-F-CHEMBL2366068-Functional-C50_Binary_regression	0.823642269	0.72366933	1.330415728	1.650887231	0.053393095	34	0.67	0.957	136	130
GCIY-Homosapiens-C-F-CHEMBL2366234-Functional-C50_Binary_regression	0.544593024	0.915835602	1.034030609	1.244703112	0.245455528	34	0.67	0.957	136	130
EW_1-Homosapiens-C-F-CHEMBL2366364-Functional-C50_Binary_regression	0.724258457	0.868763911	1.13681895	1.351173388	0.196551644	34	0.672	0.957	136	130
ES1-Homosapiens-C-F-CHEMBL2366146-Functional-C50_Binary_regression	0.879119045	0.81001986	1.413739979	1.753947562	0.1333788	34	0.677	0.957	136	130
no_10-Homosapiens-C-F-CHEMBL2366071-Functional-C50_Binary_regression	0.989544128	0.750461145	0.958367454	1.189989266	0.068919996	34	0.682	0.957	136	130
JAR-Homosapiens-C-F-CHEMBL614587-Functional-C50_Binary_regression	0.890934732	0.659146348	0.963037579	1.30554326	-0.023937409	34	0.683	0.957	136	130
LAN_6-Homosapiens-C-F-CHEMBL2366123-Functional-C50_Binary_regression	0.970932125	0.538303227	1.197276406	1.630021149	-0.148774936	34	0.687	0.957	136	130
TGBC1TKB-Homosapiens-C-F-CHEMBL2366089-Functional-C50_Binary_regression	0.750925652	0.83832277	1.378593922	1.687498299	0.141558171	34	0.697	0.957	136	130
MLMA-Homosapiens-C-F-CHEMBL2366211-Functional-C50_Binary_regression	0.830885857	0.679201669	1.141054154	1.377380396	-0.022575147	34	0.702	0.957	136	130
NMC_G1-Homosapiens-C-F-CHEMBL2366349-Functional-C50_Binary_regression	0.737420665	0.765652762	1.22897792	1.572207181	0.062460752	34	0.703	0.957	136	130
BB65_RCC-Homosapiens-C-F-CHEMBL2366247-Functional-C50_Binary_regression	0.68176851	0.803445517	1.08373892	1.37523733	0.085204914	34	0.718	0.957	136	130
KNS_42-Homosapiens-C-F-CHEMBL2366261-Functional-C50_Binary_regression	0.547164641	0.898831777	1.010808087	1.404874406	0.179673461	34	0.719	0.957	136	130
D_263MG-Homosapiens-C-F-CHEMBL2366183-Functional-C50_Binary_regression	0.776013199	0.724015075	1.239731819	1.540331978	-0.00245488	34	0.726	0.957	136	130
LC_2_ad-Homosapiens-C-F-CHEMBL2366260-Functional-C50_Binary_regression	0.911407389	0.74664147	1.222324223	1.674264956	0.016824164	34	0.73	0.957	136	130
IST_MEL1-Homosapiens-C-F-CHEMBL2366094-Functional-C50_Binary_regression	0.720263751	0.783231988	1.426429341	1.82636533	0.052968547	34	0.73	0.957	136	130
HCE_T-Homosapiens-C-F-CHEMBL2366139-Functional-C50_Binary_regression	0.653465592	0.854903612	0.945893768	1.153229549	0.120279135	34	0.735	0.957	136	130
KINGS_1-Homosapiens-C-F-CHEMBL2366229-Functional-C50_Binary_regression	0.688102574	0.764174297	1.249143191	1.534525082	0.025319134	34	0.739	0.957	136	130
NH_12-Homosapiens-C-F-CHEMBL2366263-Functional-C50_Binary_regression	0.820367159	0.661834116	1.460117777	1.765521126	-0.082398258	34	0.744	0.957	136	130
MZ2_MEL-Homosapiens-C-F-CHEMBL2366226-Functional-C50_Binary_regression	0.526559007	0.840847505	1.197778394	1.559979068	0.086654383	34	0.754	0.957	136	130
TE_6-Homosapiens-C-F-CHEMBL2366144-Functional-C50_Binary_regression	0.591063263	0.738434008	1.037648205	1.291048647	-0.028827685	34	0.767	0.957	136	130
CW_2-Homosapiens-C-F-CHEMBL2366174-Functional-C50_Binary_regression	0.798283363	0.742497328	0.982788411	1.443827195	-0.026442115	34	0.769	0.957	136	130
MFM_223-Homosapiens-C-F-CHEMBL1075504-Functional-C50_Binary_regression	0.837453078	0.67371116	0.874688221	1.147806788	-0.102537149	34	0.776	0.957	136	130
TE_10-Homosapiens-C-F-CHEMBL2366308-Functional-C50_Binary_regression	0.737493882	0.770149437	1.16144882	1.381653554	-0.010150091	34	0.78	0.957	136	130
DSH1-Homosapiens-C-F-CHEMBL2366079-Functional-C50_Binary_regression	0.953008056	0.592818656	1.103146225	1.327486597	-0.196100198	34	0.789	0.957	136	130
KNS_81_FD-Homosapiens-C-F-CHEMBL2366203-Functional-C50_Binary_regression	0.686996958	0.787984685	0.809741019	1.091384938	-0.019044399	34	0.807	0.957	136	130
GB_1-Homosapiens-C-F-CHEMBL2366292-Functional-C50_Binary_regression	0.542280265	0.907704175	1.011840531	1.294188524	0.084194511	34	0.824	0.957	136	130
EW_16-Homosapiens-C-F-CHEMBL2366358-Functional-C50_Binary_regression	0.657614045	0.861015635	1.294868922	1.750914081	0.024504076	34	0.837	0.957	136	130
MZ1_PC-Homosapiens-C-F-CHEMBL2366204-Functional-C50_Binary_regression	0.837032587	0.782505686	1.170043308	1.418049781	-0.082793125	34	0.865	0.957	136	130
ES3-Homosapiens-C-F-CHEMBL2366135-Functional-C50_Binary_regression	0.690527114	0.775936792	1.04195755	1.339839072	-0.091238555	34	0.867	0.957	136	130
LB831_BLC-Homosapiens-C-F-CHEMBL2366222-Functional-C50_Binary_regression	0.581778385	0.881768438	1.123374773	1.402963266	0.006822734	34	0.875	0.957	136	130
LS_123-Homosapiens-C-F-CHEMBL2366334-Functional-C50_Binary_regression	0.70266141	0.731997399	0.932496669	1.10131987	-0.196040855	34	0.928	0.957	136	130
NCI_H747-Homosapiens-C-F-CHEMBL2366087-Functional-C50_Binary_regression	0.692915263	0.711112788	1.287315954	1.618264575	-0.217269367	34	0.928	0.957	136	130
KS_1-Homosapiens-C-F-CHEMBL2366228-Functional-C50_Binary_regression	0.641659768	0.824534951	1.220608603	1.530975472	-0.115094221	34	0.94	0.957	136	130
TE_9-Homosapiens-C-F-CHEMBL2366147-Functional-C50_Binary_regression	0.662523003	0.789244779	1.207470215	1.623951335	-0.162720442	34	0.952	0.957	136	130
NOS_1-Homosapiens-C-F-CHEMBL2366141-Functional-C50_Binary_regression	1.06282934	0.517009993	0.991473275	1.189193774	-0.454445735	34	0.971	0.957	136	130
8_MG_BA-Homosapiens-C-F-CHEMBL2366115-Functional-C50_Binary_regression	0.483792183	0.938079163	1.2084101	1.386275574	-0.116626848	34	1.055	0.957	136	130
BB30_HNC-Homosapiens-C-F-CHEMBL2366271-Functional-C50_Binary_regression	0.465470406	0.927246358	1.373925943	1.846033223	-0.164795988	34	1.092	0.957	136	130
NCI_H1395-Homosapiens-C-F-CHEMBL2366201-Functional-C50_Binary_regression	0.975744062	0.533478525	0.781332488	1.053656711	0.01761935	34	0.516	0.958	137	131
SK_N_DZ-Homosapiens-C-F-CHEMBL1075579-Functional-C50_Binary_regression	0.777835641	0.61688122	1.088269709	1.355745331	0.097334225	34	0.52	0.958	137	131
Tubulinbetachain-Bostaurus-SP-F-CHEMBL3394-Functional-C50_Binary_regression	0.481612591	0.161302647	0.305814439	0.360776868	0.299670676	35	-0.138	0.358	140	31
Prolactin_releasingpeptidereceptor-Homosapiens-SP-B-CHEMBL1681611-Binding-All_Binary_regression	0.514354419	0.182344209	0.353559585	0.467508309	0.200603527	35	-0.018	0.451	140	34
Humanrhinovirus1B-Humanrhinovirus1B-O-F-CHEMBL613713-Functional-All_Binary_regression	0.799317929	0.061621343	0.498330889	0.684999963	0.248891067	35	-0.187	0.464	141	30
Calpain1-Susscrofa-SP-B-CHEMBL4062-Binding-All_Binary_regression	0.631218435	0.441892111	0.427610147	0.530582908	0.62382544	35	-0.182	0.478	140	53
HumancoxsackievirusB2-HumancoxsackievirusB2-O-F-CHEMBL613202-Functional-C50_Binary_regression	0.650242356	0.346361204	0.396141753	0.723195174	0.255063678	35	0.091	0.482	139	48
ATP_sensitiveinwardrectifierpotassiumchannel1-Rattusnorvegicus-SP-B-CHEMBL2146350-Binding-C50_Binary_regression	0.435709232	0.271364836	0.252232359	0.330963032	0.343019971	35	-0.072	0.483	139	49
Tubulinalphachain-Susscrofa-SP-B-CHEMBL3658-Binding-All_Binary_regression	0.59843328	0.284876769	0.369227509	0.538827128	-0.070147536	35	0.355	0.485	141	42
NeuropeptideYreceptortype5-Musmusculus-SP-B-CHEMBL3802-Binding-C50_Binary_regression	0.904795466	0.389013791	0.455265757	0.633533301	0.420763547	35	-0.032	0.555	141	64
Gag_Polpolyprotein-Humanimmunodeficiencyvirustype1groupMsubtypeB_isolateHXB2__HIV_1_-SP-B-CHEMBL3638360-Binding-C50_Binary_regression	0.960128201	0.068895864	0.517295839	0.653036952	0.399558267	35	-0.331	0.558	140	70
Arachidonate12_lipoxygenase-Homosapiens-SP-B-CHEMBL3687-Binding-All_Binary_regression	0.703914009	0.058258884	0.473346184	0.56222927	0.28581954	35	-0.228	0.581	140	61
MES_SA-Homosapiens-C-F-CHEMBL614343-Functional-C50_Binary_regression	0.80505502	0.718692861	0.86193965	1.121793561	0.276353426	35	0.442	0.615	139	80
Protein_glutaminegamma_glutamyltransferase-Caviaporcellus-SP-B-CHEMBL3308976-Binding-C50_Binary_regression	0.453952431	0.380727946	0.224063814	0.319469846	0.652273529	35	-0.272	0.638	140	23
NCI_H1792-Homosapiens-C-F-CHEMBL1075525-Functional-C50_Binary_regression	0.718718413	0.691419148	0.830019362	1.071839125	0.252775538	35	0.439	0.735	140	102
Glycogensynthasekinase_3betasplicevariantX1-Bostaurus-SP-B-CHEMBL3638364-Binding-C50_Binary_regression	0.848627069	0.135418504	0.371378253	0.471974295	0.660021907	35	-0.525	0.736	140	96
MG_63-Homosapiens-C-F-CHEMBL614347-Functional-C50_Binary_regression	0.654345582	0.71406271	0.973282131	1.206914867	0.038170331	35	0.676	0.815	141	114
HCC1954-Homosapiens-C-F-CHEMBL1075459-Functional-C50_Binary_regression	0.860689	0.707271762	0.719756278	0.85103192	0.343529942	35	0.364	0.852	139	116
Photoreceptor_specificnuclearreceptor-Homosapiens-SP-F-CHEMBL4374-Functional-C50_Binary_regression	0.715527846	0.016546614	0.396057181	0.545282207	0.259125686	35	-0.243	0.859	139	118
DU_4475-Homosapiens-C-F-CHEMBL2366246-Functional-C50_Binary_regression	0.820550168	0.721673601	1.154948379	1.473922848	0.052110481	35	0.67	0.904	139	125
Nuclearreceptorsubfamily4groupAmember1-Homosapiens-SP-B-CHEMBL1293229-Binding-All_Binary_regression	0.788998574	0.004819347	0.452813511	0.662691056	0.057594962	35	-0.053	0.92	141	129
C2BBe1-Homosapiens-C-F-CHEMBL2366283-Functional-C50_Binary_regression	0.994560686	0.496049798	1.026996362	1.238699287	-0.038863973	35	0.535	0.93	140	130
LS_1034-Homosapiens-C-F-CHEMBL2366072-Functional-C50_Binary_regression	0.766398446	0.41995338	0.758641476	0.970390096	0.150990933	35	0.269	0.945	139	131
NCI_H1355-Homosapiens-C-F-CHEMBL2366227-Functional-C50_Binary_regression	0.830828462	0.584720843	1.208398011	1.620403672	0.013731478	35	0.571	0.952	140	133
HD_MY_Z-Homosapiens-C-F-CHEMBL2366322-Functional-C50_Binary_regression	0.721630839	0.799776291	1.018539779	1.209528724	0.252779917	35	0.547	0.958	139	133
DNApolymeraseIII-Bacillussubtilis_strain168_-SP-B-CHEMBL3897-Binding-K_Binary_regression	0.976906119	0.479518193	0.464678803	0.70758513	0.768117116	36	-0.289	0.333	145	37
Culexpipiens-Culexpipiens-O-F-CHEMBL613957-Functional-C50_Binary_regression	1.126021303	0.238891132	0.478486822	0.58657196	0.778549429	36	-0.54	0.366	142	7
Dihydrofolatereductase-PlasmodiumfalciparumK1-SP-B-CHEMBL1939-Binding-All_Binary_regression	0.857231036	0.154564175	0.450230139	0.660831244	0.464809087	36	-0.31	0.39	144	36
C_Cchemokinereceptor_like2-Homosapiens-SP-B-CHEMBL2321627-Binding-C50_Binary_regression	0.528650254	0.361259042	0.509984376	0.604631557	0.259772517	36	0.101	0.394	146	49
Acetyl_coenzymeAtransporter1-Homosapiens-SP-B-CHEMBL3638338-Binding-C50_Binary_regression	0.21055068	1.81E-05	0.074442027	0.093989376	0.158231728	36	-0.158	0.397	144	40
Cyclin_dependentkinase4_cyclinD-Homosapiens-PC-B-CHEMBL2095942-Binding-C50_Binary_regression	0.593165951	0.602202181	0.49169766	0.655898068	0.564492991	36	0.038	0.417	146	44
ProstanoidEP1receptor-Rattusnorvegicus-SP-B-CHEMBL5068-Binding-All_Binary_regression	0.803382252	0.233698952	0.680038329	0.869796957	0.006294828	36	0.227	0.469	146	61
TrypsinII-Bostaurus-SP-B-CHEMBL4472-Binding-All_Binary_regression	0.911332935	0.238780712	0.498135274	0.761875719	0.624456466	36	-0.386	0.487	144	61
Bombesinreceptorsubtype_3-Musmusculus-SP-F-CHEMBL1075140-Functional-C50_Binary_regression	0.750006931	0.157260702	0.361228273	0.460029319	0.225295663	36	-0.068	0.495	144	63
CarbonicanhydraseIII-Homosapiens-SP-B-CHEMBL2885-Binding-All_Binary_regression	0.966948569	0.228489582	0.788679575	0.969049103	0.247505147	36	-0.019	0.501	143	65
Freefattyacidreceptor2-Homosapiens-SP-F-CHEMBL5493-Functional-C50_Binary_regression	0.602054994	0.674887296	0.372031279	0.46153364	0.744044434	36	-0.069	0.504	144	68
Thoracicaorta-Rattusnorvegicus-T-F-CHEMBL2367449-Functional-C50_Binary_regression	0.527525607	0.741358278	0.319987924	0.438933145	0.828027642	36	-0.087	0.506	142	48
DopamineD2receptor-Rattusnorvegicus-SP-F-CHEMBL339-Functional-All_Binary_regression	0.994691099	0.229998724	0.636969042	0.867505413	0.398063126	36	-0.168	0.519	144	60
GeranylgeranyltransferasetypeI-Bostaurus-PC-B-CHEMBL2096987-Binding-C50_Binary_regression	1.206662368	0.086489049	0.631545758	0.905392404	0.11679861	36	-0.03	0.53	145	64
Phosphodiesterase11A-Homosapiens-SP-B-CHEMBL2717-Binding-All_Binary_regression	0.647569961	0.645041396	0.495704644	0.629279306	0.625869417	36	0.019	0.562	145	71
Aspergillusflavus-Aspergillusflavus-O-F-CHEMBL614955-Functional-All_Binary_regression	0.53799241	0.859434039	0.464249875	0.672722579	0.858453937	36	0.001	0.562	145	48
Serotonin4_5_HT4_receptor-Rattusnorvegicus-SP-B-CHEMBL4317-Binding-All_Binary_regression	0.65648525	0.594042926	0.461647684	0.585978265	0.742047585	36	-0.148	0.574	142	73
HistaminereceptorH3-Macacamulatta-SP-B-CHEMBL5299-Binding-K_Binary_regression	0.753572233	0.431414307	0.436791074	0.581253818	0.55272045	36	-0.121	0.587	142	66
ADAM10-Homosapiens-SP-B-CHEMBL5028-Binding-All_Binary_regression	0.900692806	0.092132601	0.533035632	0.639150978	0.393379254	36	-0.301	0.61	145	75
CathepsinL2-Homosapiens-SP-B-CHEMBL3272-Binding-All_Binary_regression	0.695681855	0.617327447	0.652317711	0.779541591	0.45122797	36	0.166	0.644	144	79
Serotonin2_5_HT2_receptor-Musmusculus-PF-B-CHEMBL2096671-Binding-All_Binary_regression	0.659748686	0.722037782	0.629146816	0.870839333	0.361421317	36	0.361	0.649	144	87
CaseinkinaseIIbeta-Homosapiens-SP-B-CHEMBL2358-Binding-C50_Binary_regression	0.503979626	0.578707957	0.405867576	0.490061539	0.529892473	36	0.049	0.665	144	85
Protein_arginineN_methyltransferase1-Homosapiens-SP-B-CHEMBL5524-Binding-All_Binary_regression	0.716440706	0.705347381	0.641138995	0.809702496	0.695224887	36	0.01	0.676	145	89
VitaminK_dependentproteinC-Homosapiens-SP-B-CHEMBL4444-Binding-All_Binary_regression	0.654927244	0.67663524	0.562445719	0.866318827	0.334617398	36	0.342	0.684	143	92
SW48-Homosapiens-C-F-CHEMBL614055-Functional-C50_Binary_regression	0.902974621	0.530415177	1.06559697	1.307115199	0.166855025	36	0.364	0.832	146	119
SW982-Homosapiens-C-F-CHEMBL2366238-Functional-C50_Binary_regression	0.93915297	0.660302647	1.089538003	1.370867988	0.213873644	36	0.446	0.883	142	125
NCI_H82-Homosapiens-C-F-CHEMBL2366077-Functional-C50_Binary_regression	0.926572491	0.449197776	0.934830074	1.228706705	0.175918177	36	0.273	0.894	144	128
HT_144-Homosapiens-C-F-CHEMBL2366291-Functional-C50_Binary_regression	1.303606446	0.355158818	1.64064496	2.020876602	-0.250429036	36	0.606	0.932	143	133
SK_N_FI-Homosapiens-C-F-CHEMBL2366120-Functional-C50_Binary_regression	0.601291948	0.765225161	0.922891879	1.19417388	0.010822083	36	0.754	0.941	145	136
SW872-Homosapiens-C-F-CHEMBL2366302-Functional-C50_Binary_regression	0.786592924	0.823762756	1.437892822	1.711275324	-0.038730353	36	0.862	0.953	142	135
G_proteincoupledreceptor81-Homosapiens-SP-F-CHEMBL1075101-Functional-C50_Binary_regression	0.296516624	0.940619626	0.118184623	0.174264725	0.939370173	37	0.001	0.255	148	25
Cyclooxygenase-Bostaurus-PF-B-CHEMBL2096674-Binding-C50_Binary_regression	1.252292829	0.615493242	0.537355496	0.713568877	0.892761337	37	-0.277	0.302	148	27
Dihydrofolatereductase-Musmusculus-SP-B-CHEMBL4564-Binding-All_Binary_regression	1.750627109	0.395711452	0.95621573	1.286546929	0.716787673	37	-0.321	0.37	148	31
LymphocytedifferentiationantigenCD38-Homosapiens-SP-B-CHEMBL4660-Binding-All_Binary_regression	0.751777947	0.522086868	0.381325969	0.497196844	0.816831473	37	-0.295	0.39	148	38
Somatostatinreceptor1-Rattusnorvegicus-SP-B-CHEMBL4652-Binding-K_Binary_regression	1.433067744	0.106818276	0.687901251	0.849603961	0.527171474	37	-0.42	0.44	148	56
C_X_Cchemokinereceptortype4-Homosapiens-SP-F-CHEMBL2107-Functional-All_Binary_regression	0.790088737	0.41348307	0.730241805	0.945640465	0.328031302	37	0.085	0.443	148	52
Melatoninreceptor-Homosapiens-PF-B-CHEMBL2094268-Binding-All_Binary_regression	1.90699873	0.08947672	0.874445826	1.305321756	0.30590529	37	-0.216	0.459	148	59
Candidatropicalis-Candidatropicalis-O-F-CHEMBL612870-Functional-All_Binary_regression	0.550788282	0.653378892	0.503969329	0.658031942	0.590843904	37	0.063	0.49	147	54
HistoneacetyltransferasePCAF-Homosapiens-SP-B-CHEMBL5500-Binding-All_Binary_regression	0.792187933	0.195505132	0.586064085	0.916004351	0.182012701	37	0.013	0.501	147	60
ProstanoidEP2receptor-Musmusculus-SP-B-CHEMBL2488-Binding-All_Binary_regression	0.771128821	0.504128192	0.376960405	0.474536956	0.684387782	37	-0.18	0.508	149	58
Epoxidehydrolase1-Musmusculus-SP-B-CHEMBL1075293-Binding-C50_Binary_regression	0.56170957	0.64081264	0.612784099	0.911041847	-0.009270995	37	0.65	0.521	148	67
Inosine_5__monophosphatedehydrogenase1-Homosapiens-SP-B-CHEMBL1822-Binding-All_Binary_regression	0.885171142	0.335910803	0.580041898	0.751268458	0.490311121	37	-0.154	0.522	149	61
Humanherpesvirus5capsidproteinP40-Humancytomegalovirus_strainAD169__HHV_5__Humanherpesvirus5_-SP-B-CHEMBL3771-Binding-All_Binary_regression	0.888357913	0.448856294	0.337940908	0.46865963	0.776930604	37	-0.328	0.53	149	61
Serine_proteinkinaseATM-Homosapiens-SP-B-CHEMBL3797-Binding-All_Binary_regression	0.688841015	0.862606973	0.666531918	0.937890047	0.782591976	37	0.08	0.537	149	68
Hormone_sensitivelipase-Rattusnorvegicus-SP-B-CHEMBL5582-Binding-All_Binary_regression	0.872454428	0.343759448	0.565366511	0.811665935	0.512142018	37	-0.168	0.562	149	74
GABAtransporter2-Musmusculus-SP-B-CHEMBL4228-Binding-All_Binary_regression	0.511824781	0.565782931	0.386881709	0.50212431	0.448719455	37	0.117	0.565	149	59
XF498-Homosapiens-C-F-CHEMBL613533-Functional-C50_Binary_regression	0.521737238	0.737373621	0.318423365	0.447179525	0.812188968	37	-0.075	0.566	147	66
Sn1_specificdiacylglycerollipasealpha-Homosapiens-SP-B-CHEMBL5545-Binding-All_Binary_regression	1.05486412	0.412815357	0.510776655	0.621504118	0.627135084	37	-0.214	0.568	147	73
Transmembranedomain_containingproteinTMIGD3-Homosapiens-SP-B-CHEMBL3712907-Binding-All_Binary_regression	0.721699809	0.755589817	0.487987723	0.646533885	0.698351541	37	0.057	0.599	148	74
Galectin_3-Homosapiens-SP-B-CHEMBL4531-Binding-All_Binary_regression	0.781905909	0.77007967	0.451081234	0.558478632	0.873577466	37	-0.103	0.599	148	76
NCI_H727-Homosapiens-C-F-CHEMBL1075545-Functional-C50_Binary_regression	1.068355952	0.390416309	1.010181176	1.35799705	0.125239417	37	0.265	0.733	148	107
CA46-Homosapiens-C-F-CHEMBL612566-Functional-C50_Binary_regression	0.798848337	0.62046243	0.840850271	1.116451672	0.067176952	37	0.553	0.844	148	124
NCI_H1993-Homosapiens-C-F-CHEMBL1075527-Functional-C50_Binary_regression	1.162370076	0.381121937	0.83858777	1.129139832	0.292756343	37	0.088	0.863	148	127
BV_173-Homosapiens-C-F-CHEMBL2366145-Functional-C50_Binary_regression	0.972347188	0.586054296	1.305054547	1.713589517	-0.132235736	37	0.718	0.887	149	131
KG_1--C-F-CHEMBL612264-Functional-C50_Binary_regression	0.833819614	0.610090698	1.060726818	1.309029107	0.01053821	37	0.6	0.923	149	137
Calu_6-Homosapiens-C-F-CHEMBL614535-Functional-C50_Binary_regression	0.857329376	0.603981862	1.225766122	1.512352564	0.029133462	37	0.575	0.954	147	140
Vanilloidreceptor-Rattusnorvegicus-PF-F-CHEMBL2096684-Functional-C50_Binary_regression	0.804614425	0.646893984	0.514735727	0.700641504	0.721832293	38	-0.075	0.34	153	37
Metabotropicglutamatereceptor3-Rattusnorvegicus-SP-B-CHEMBL3067-Binding-All_Binary_regression	0.446189038	0.713447478	0.288334185	0.368398229	0.524816761	38	0.189	0.368	153	30
PPC_1-Homosapiens-C-F-CHEMBL1626502-Functional-C50_Binary_regression	0.568191509	0.638677443	0.595340576	0.731290664	0.284140754	38	0.355	0.375	152	45
Kynurenine3_monooxygenase-Homosapiens-SP-B-CHEMBL2145-Binding-All_Binary_regression	0.945875289	0.306609632	0.63953315	0.794850559	0.368035864	38	-0.061	0.412	151	54
ProteinkinaseCzeta-Homosapiens-SP-B-CHEMBL3438-Binding-All_Binary_regression	1.039352352	0.214421802	0.721506054	1.061746068	-0.132431841	38	0.347	0.43	150	48
HLAclassIhistocompatibilityantigenA_3-Homosapiens-SP-B-CHEMBL2632-Binding-C50_Binary_regression	0.976604256	0.14436918	0.594883864	0.744092835	0.231877921	38	-0.088	0.439	151	51
Maltase_glucoamylase-Homosapiens-SP-B-CHEMBL2074-Binding-All_Binary_regression	0.958693068	0.413997041	0.700085065	0.932642586	0.342969807	38	0.071	0.442	150	42
Voltage_gatedcalciumchannelalpha2_deltasubunit1-Homosapiens-SP-B-CHEMBL1919-Binding-C50_Binary_regression	0.876129243	0.240789372	0.485118955	0.575969597	0.453342407	38	-0.213	0.449	151	57
Alpha_2cadrenergicreceptor-Homosapiens-SP-F-CHEMBL1916-Functional-All_Binary_regression	0.870363284	0.365774066	0.598750114	0.753476125	0.622453075	38	-0.257	0.468	151	58
Cyclin_dependentkinase7_cyclinH-Homosapiens-PC-B-CHEMBL2111288-Binding-All_Binary_regression	0.682492962	0.349602764	0.306054058	0.397460706	0.619175867	38	-0.27	0.474	151	53
Beta_lactamaseTEM-Escherichiacoli-SP-B-CHEMBL2065-Binding-All_Binary_regression	1.036693553	0.695901027	0.502884378	0.638822582	0.868652278	38	-0.173	0.481	153	55
Thymidinephosphorylase-Homosapiens-SP-B-CHEMBL3106-Binding-All_Binary_regression	0.843392011	0.277713971	0.486270941	0.68644472	0.424715938	38	-0.147	0.485	153	57
Receptor_typetyrosine_proteinphosphatasebeta-Homosapiens-SP-B-CHEMBL2706-Binding-All_Binary_regression	0.719416795	0.791936787	0.600971616	0.764468715	0.814625534	38	-0.023	0.499	154	68
GABA_Areceptor_alpha_1_beta_2_gamma_2-Homosapiens-PC-B-CHEMBL2095172-Binding-All_Binary_regression	1.317434254	0.561586105	0.693672154	0.941377269	0.818392704	38	-0.257	0.526	154	67
Sigmaopioidreceptor-Musmusculus-SP-B-CHEMBL3465-Binding-K_Binary_regression	0.568286415	0.694728972	0.491384343	0.617631508	0.498052317	38	0.197	0.552	151	77
Blood-Rattusnorvegicus-T-F-CHEMBL613615-Functional-C50_Binary_regression	0.653286803	0.611505493	0.336347242	0.484206976	0.720676472	38	-0.109	0.554	152	77
Glucose_dependentinsulinotropicreceptor-Musmusculus-SP-F-CHEMBL5263-Functional-C50_Binary_regression	0.634151902	0.326538195	0.427626855	0.532455159	0.115512959	38	0.211	0.562	154	72
Microtubule_associatedproteintau-Homosapiens-SP-B-CHEMBL1293224-Binding-All_Binary_regression	0.748163391	0.659917134	0.310311529	0.383529858	0.782652661	38	-0.123	0.566	153	74
Tyrosine_proteinkinaseBRK-Homosapiens-SP-B-CHEMBL4601-Binding-All_Binary_regression	0.837373334	0.480208488	0.575252466	0.718863874	0.512537213	38	-0.032	0.585	151	83
Phosphodiesterase5A-Canislupusfamiaris-SP-B-CHEMBL2304402-Binding-C50_Binary_regression	0.818983652	0.702256547	0.458312321	0.663356363	0.732580688	38	-0.03	0.64	151	88
PolycombproteinEED-Homosapiens-SP-B-CHEMBL2189117-Binding-All_Binary_regression	0.966740163	0.189827026	0.449634209	0.637183304	0.412120752	38	-0.222	0.644	154	90
TRAF2_andNCK_interactingkinase-Homosapiens-SP-B-CHEMBL4527-Binding-All_Binary_regression	0.54373471	0.612516238	0.390718855	0.569022298	0.58989015	38	0.023	0.647	150	92
MuscarinicacetylcholinereceptorM3-Caviaporcellus-SP-F-CHEMBL5498-Functional-All_Binary_regression	1.114544285	0.457944865	0.528595023	0.707654271	0.714683622	38	-0.257	0.68	151	97
Histonedeacetylase5-Homosapiens-SP-B-CHEMBL2563-Binding-All_Binary_regression	0.733141737	0.691703367	0.700936164	0.869449058	0.443670048	38	0.248	0.751	151	109
MKN_7-Homosapiens-C-F-CHEMBL614355-Functional-C50_Binary_regression	0.902208629	0.613109248	0.805832443	1.148746405	0.242980161	38	0.37	0.857	154	131
MEG_01-Homosapiens-C-F-CHEMBL2366084-Functional-C50_Binary_regression	1.268361915	0.376907586	1.25172132	1.517490928	0.132987071	38	0.244	0.861	153	131
Peroxisomeproliferator_activatedreceptorgamma_Nuclearreceptorcoactivator3-Homosapiens-PI-F-CHEMBL2095161-Functional-C50_Binary_regression	0.429251023	0.035650179	0.300321538	0.354414782	0.043649914	38	-0.008	0.9	151	135
SHP77-Homosapiens-C-F-CHEMBL612569-Functional-C50_Binary_regression	0.599434803	0.831013075	0.805753199	0.97453229	0.267948595	38	0.563	0.911	151	137
AcylcoenzymeA_cholesterolacyltransferase2-Homosapiens-SP-B-CHEMBL4465-Binding-C50_Binary_regression	0.772844833	0.816576498	0.608861061	0.833803982	0.759025663	39	0.058	0.389	155	52
LysophosphatidicacidreceptorEdg_2-Homosapiens-SP-B-CHEMBL3819-Binding-All_Binary_regression	0.836187019	0.389820073	0.486170186	0.5688215	0.696935251	39	-0.307	0.4	156	34
OVCAR-Homosapiens-C-F-CHEMBL614212-Functional-C50_Binary_regression	0.471315501	0.63377295	0.289147013	0.444755874	0.153310526	39	0.48	0.438	156	37
BALB_3T3-Musmusculus-C-A-CHEMBL613876-ADME-C50_Binary_regression	0.777080906	0.323748354	0.307342558	0.378310141	0.700944819	39	-0.377	0.453	156	50
VasopressinV1breceptor-Homosapiens-SP-F-CHEMBL1921-Functional-All_Binary_regression	0.779077823	0.244500876	0.448586751	0.539813021	0.455923115	39	-0.211	0.454	155	58
SK_N_MC-Homosapiens-C-F-CHEMBL614163-Functional-All_Binary_regression	0.783916858	0.673892601	0.608299209	0.882463429	0.542721896	39	0.131	0.455	155	59
NeuropeptidesB_Wreceptortype1-Homosapiens-SP-F-CHEMBL1293293-Functional-C50_Binary_regression	0.585079088	0.453933529	0.268960624	0.353449474	0.717893309	39	-0.264	0.475	156	72
Peroxisomeproliferator_activatedreceptorgamma-Musmusculus-SP-F-CHEMBL2459-Functional-C50_Binary_regression	0.714000121	0.704652981	0.693119266	0.920054998	0.373316643	39	0.331	0.495	155	68
CoagulationfactorIII-Homosapiens-SP-B-CHEMBL4081-Binding-All_Binary_regression	0.700531845	0.750774052	0.558440892	0.775176451	0.666971506	39	0.084	0.499	155	58
PI3Kp110beta_p85alpha-Homosapiens-PC-B-CHEMBL3038510-Binding-All_Binary_regression	0.804905392	0.528320099	0.506086322	0.608474461	0.681465889	39	-0.153	0.516	155	67
Ileum-Caviaporcellus-T-F-CHEMBL613680-Functional-All_Binary_regression	0.794788796	0.446147515	0.385417868	0.48875126	0.613274196	39	-0.167	0.524	156	69
Voltage_gatedL_typecalciumchannel-Rattusnorvegicus-PF-B-CHEMBL2095177-Binding-All_Binary_regression	1.007955346	0.355196784	0.819795675	1.105608803	0.046933935	39	0.308	0.526	157	60
MAPkinasep38beta-Homosapiens-SP-B-CHEMBL3961-Binding-All_Binary_regression	0.756626301	0.586228495	0.60202401	0.860745428	0.372559452	39	0.214	0.54	156	78
Receptor_interactingserine_threonine_proteinkinase1-Homosapiens-SP-B-CHEMBL5464-Binding-All_Binary_regression	1.002938826	0.328067091	0.660323769	0.859297502	0.457593328	39	-0.13	0.557	155	81
Stemcellgrowthfactorreceptor-Homosapiens-SP-F-CHEMBL1936-Functional-All_Binary_regression	0.986763683	0.414071994	0.686755829	0.847607451	0.381167089	39	0.033	0.599	157	87
HistamineH2receptor-Caviaporcellus-SP-F-CHEMBL2882-Functional-All_Binary_regression	0.703675441	0.746458759	0.601224047	0.756023256	0.679417908	39	0.067	0.631	156	89
Histonedeacetylase9-Homosapiens-SP-B-CHEMBL4145-Binding-All_Binary_regression	0.97512124	0.463469096	0.816805168	1.018058526	0.519524975	39	-0.056	0.706	157	102
MT2-Homosapiens-C-F-CHEMBL614184-Functional-C50_Binary_regression	0.915194385	0.482365748	0.72581915	0.883254649	0.547865508	39	-0.065	0.717	155	101
Tyrosine_proteinkinaseYES-Homosapiens-SP-B-CHEMBL2073-Binding-All_Binary_regression	1.297777924	0.169359921	0.703683574	0.912368998	0.569061107	39	-0.4	0.764	155	114
SW1990-Homosapiens-C-F-CHEMBL1075592-Functional-C50_Binary_regression	0.634211836	0.812243009	0.983527375	1.299741852	0.212878438	39	0.599	0.826	154	125
LAMA_84-Homosapiens-C-F-CHEMBL2366090-Functional-C50_Binary_regression	1.000266488	0.525423821	1.38552563	1.942667144	0.095593079	39	0.43	0.888	155	137
Nuclearreceptorcoactivator1-Homosapiens-SP-F-CHEMBL1615387-Functional-C50_Binary_regression	0.292631915	0.017375542	0.185729022	0.240057441	0.045726506	39	-0.028	0.902	155	139
Signaltransducerandactivatoroftranscription1_alpha_beta-Homosapiens-SP-F-CHEMBL6101-Functional-C50_Binary_regression	0.717700761	0.363671146	0.394926528	0.519228251	0.498416432	39	-0.135	0.904	157	141
Acidicalpha_glucosidase-Rattusnorvegicus-SP-B-CHEMBL3513-Binding-All_Binary_regression	0.944975331	0.419387756	0.45720392	0.615080801	0.587428276	40	-0.168	0.428	160	45
AdenosineA2receptor-Homosapiens-PF-B-CHEMBL2094257-Binding-All_Binary_regression	0.729399609	0.530666895	0.514727714	0.665184482	0.614654599	40	-0.084	0.429	160	41
Peregrin-Homosapiens-SP-B-CHEMBL3132741-Binding-All_Binary_regression	0.809956949	0.332447941	0.551469099	0.70415702	0.529763646	40	-0.197	0.43	158	50
Bombesinreceptorsubtype_3-Homosapiens-SP-B-CHEMBL4080-Binding-All_Binary_regression	0.793732903	0.452397416	0.622345968	0.780568733	0.467271033	40	-0.015	0.509	158	71
DiacylglycerolO_acyltransferase1-Musmusculus-SP-B-CHEMBL1075284-Binding-C50_Binary_regression	0.721867663	0.495046951	0.699467286	0.905941226	0.185632969	40	0.309	0.533	161	74
11_beta_hydroxysteroiddehydrogenase2-Homosapiens-SP-B-CHEMBL3746-Binding-All_Binary_regression	0.757885641	0.433896682	0.563208008	0.803431446	0.496688981	40	-0.063	0.553	158	76
LysosomalPro_Xcarboxypeptidase-Musmusculus-SP-B-CHEMBL1255149-Binding-C50_Binary_regression	0.765510456	0.47010293	0.479199847	0.645534466	0.479061479	40	-0.009	0.558	162	73
Phosphodiesterase4B-Musmusculus-SP-B-CHEMBL2272-Binding-C50_Binary_regression	0.334968432	0.160665251	0.307703389	0.366326357	0.289485754	40	-0.129	0.569	158	78
J774-Musmusculus-C-A-CHEMBL614123-ADME-C50_Binary_regression	0.368219595	0.875224417	0.436935193	0.581706292	0.723006348	40	0.152	0.592	162	81
CoagulationfactorX-Bostaurus-SP-B-CHEMBL3656-Binding-All_Binary_regression	0.818565068	0.472069193	0.561657492	0.785851298	0.537814365	40	-0.066	0.593	162	82
A172-Homosapiens-C-F-CHEMBL614512-Functional-C50_Binary_regression	0.665086216	0.366891238	0.678527851	0.972233153	0.222794742	40	0.144	0.665	161	105
DopamineD4receptor-Rattusnorvegicus-SP-B-CHEMBL3361-Binding-All_Binary_regression	0.773970473	0.333955487	0.59437029	0.728982757	0.435392806	40	-0.101	0.667	159	98
SAS-Homosapiens-C-F-CHEMBL1075569-Functional-C50_Binary_regression	0.691682956	0.59383557	0.617736292	0.887453198	0.134649078	40	0.459	0.715	160	112
Daudi-Homosapiens-C-F-CHEMBL614281-Functional-C50_Binary_regression	0.763646341	0.727334672	1.027935116	1.332368858	0.259584724	40	0.468	0.818	160	128
MSTO_211H-Homosapiens-C-F-CHEMBL1075509-Functional-C50_Binary_regression	0.90181008	0.50606891	1.064767131	1.299535753	0.036474872	40	0.47	0.862	161	138
PSN1-Homosapiens-C-F-CHEMBL614241-Functional-C50_Binary_regression	1.15885162	0.60781344	1.296707072	1.700863816	0.093201435	40	0.515	0.929	161	149
Serine_threonine_proteinkinaseILK_1-Homosapiens-SP-B-CHEMBL5247-Binding-All_Binary_regression	0.582087514	0.385624992	0.480609633	0.60369918	0.309222295	41	0.076	0.34	165	48
Carboxylesterase2-Homosapiens-SP-B-CHEMBL3180-Binding-All_Binary_regression	0.994125522	0.425657937	0.533913528	0.721681723	0.664689122	41	-0.239	0.372	164	46
Integrinalpha_V_beta_6-Homosapiens-PC-B-CHEMBL2111416-Binding-All_Binary_regression	1.057816787	0.163557735	0.57526734	0.784504783	0.545534932	41	-0.382	0.433	165	64
Calpain2-Homosapiens-SP-B-CHEMBL2382-Binding-All_Binary_regression	0.744638379	0.235381083	0.418733384	0.57668963	0.362134359	41	-0.127	0.531	163	79
Adrenergicreceptoralpha_2-Homosapiens-PF-B-CHEMBL2095158-Binding-All_Binary_regression	1.244392297	0.546740538	0.713920664	0.930410995	0.583305765	41	-0.037	0.58	165	82
Histone_lysineN_methyltransferase_H3lysine_9specific3-Homosapiens-SP-B-CHEMBL6032-Binding-All_Binary_regression	0.952437871	0.510242455	0.740009875	0.959783234	0.591702423	41	-0.081	0.633	165	99
RPMI8402-Homosapiens-C-F-CHEMBL612517-Functional-C50_Binary_regression	0.837241328	0.661684519	0.76925074	1.083641983	0.292273574	41	0.369	0.663	163	104
Receptorprotein_tyrosinekinaseerbB_4-Homosapiens-SP-B-CHEMBL3009-Binding-All_Binary_regression	0.842643289	0.42943042	0.488257349	0.63160832	0.552110865	41	-0.123	0.748	163	117
NCI_H2228-Homosapiens-C-F-CHEMBL1075536-Functional-C50_Binary_regression	0.718370498	0.770910084	0.930011143	1.213819934	0.229693511	41	0.541	0.751	163	120
PvdQ-Pseudomonasaeruginosa_strainLESB58_-SP-B-CHEMBL1741161-Binding-C50_Binary_regression	0.617298971	0.006100165	0.401307449	0.511843618	0.060792261	41	-0.055	0.764	163	119
A2058-Homosapiens-C-F-CHEMBL613503-Functional-C50_Binary_regression	0.671145294	0.832677807	0.96179796	1.179975122	0.370553485	41	0.462	0.817	164	132
OCI_AML2-Homosapiens-C-F-CHEMBL2366220-Functional-C50_Binary_regression	0.980026295	0.586801159	1.16403751	1.628442213	-0.096450631	41	0.683	0.823	163	133
Carbonicanhydrase-Candidaalbicans_strainSC5314_ATCCMYA_2876__Yeast_-SP-B-CHEMBL5337-Binding-K_Binary_regression	0.756933789	0.668306944	0.370400053	0.449834294	0.752648795	42	-0.084	0.365	170	43
PseudomonasaeruginosaPAO1-PseudomonasaeruginosaPAO1-O-F-CHEMBL613264-Functional-All_Binary_regression	0.501071824	0.68176661	0.372143305	0.514994342	0.707398106	42	-0.026	0.375	170	45
Brain-Rattusnorvegicus-T-F-CHEMBL613617-Functional-C50_Binary_regression	0.322036738	0.801714805	0.334765716	0.461643243	0.480961797	42	0.321	0.429	169	41
Glycinetransporter2-Homosapiens-SP-B-CHEMBL3060-Binding-C50_Binary_regression	0.636544914	0.612024785	0.436341818	0.522728432	0.681277997	42	-0.069	0.463	168	61
Nischarin-Homosapiens-SP-B-CHEMBL3923-Binding-All_Binary_regression	1.224701478	0.003325018	0.792551751	0.924625932	0.225143558	42	-0.222	0.531	168	80
CDC7_DBF4_Celldivisioncycle7_relatedproteinkinase_ActivatorofSphasekinase_-Homosapiens-PC-B-CHEMBL2111377-Binding-All_Binary_regression	0.783353213	0.707984643	0.659586456	0.863585425	0.600987893	42	0.107	0.571	168	89
Prolylendopeptidase-Susscrofa-SP-B-CHEMBL2461-Binding-All_Binary_regression	1.126084474	0.153569871	0.616941655	0.863252416	0.291100098	42	-0.138	0.602	168	84
ChymotrypsinC-Homosapiens-SP-B-CHEMBL2386-Binding-All_Binary_regression	1.382478209	0.247498309	0.734839016	0.884937331	0.421187049	42	-0.174	0.606	170	93
Cyclin_dependentkinase5-Homosapiens-SP-B-CHEMBL4036-Binding-All_Binary_regression	0.905645156	0.413723935	0.675306367	0.91676829	0.236585069	42	0.177	0.652	166	103
Neurotrophictyrosinekinasereceptortype2-Homosapiens-SP-B-CHEMBL4898-Binding-All_Binary_regression	0.786426474	0.673735502	0.512667253	0.66365052	0.587651901	42	0.086	0.764	166	123
NCI_H1581-Homosapiens-C-F-CHEMBL1075516-Functional-C50_Binary_regression	1.001992083	0.662608136	1.034720077	1.350439502	0.292942589	42	0.37	0.861	167	143
Galaninreceptor3-Homosapiens-SP-F-CHEMBL2731-Functional-C50_Binary_regression	0.805989233	0.004321262	0.359002402	0.451221499	0.123550852	42	-0.119	0.888	168	147
GOTO-Homosapiens-C-F-CHEMBL2366179-Functional-C50_Binary_regression	0.770198958	0.856068528	0.88850462	1.14090607	0.715201568	42	0.141	0.898	169	151
Trichophytonrubrum-Trichophytonrubrum-O-F-CHEMBL612649-Functional-All_Binary_regression	0.69671572	0.688267432	0.610943188	0.749479405	0.676552667	43	0.012	0.344	171	40
Serine_threonine_proteinkinaseTNNI3K-Homosapiens-SP-B-CHEMBL5260-Binding-All_Binary_regression	1.013485941	0.04034471	0.525774374	0.665956858	0.425014044	43	-0.385	0.392	171	54
Inosine_5__monophosphatedehydrogenase_probable-Cryptosporidiumparvum-SP-B-CHEMBL6145-Binding-All_Binary_regression	0.812152466	0.240223049	0.575529053	0.72247825	0.104923307	43	0.135	0.452	172	63
Mitogen_activatedproteinkinasekinasekinase5-Homosapiens-SP-B-CHEMBL5285-Binding-All_Binary_regression	0.531850593	0.873572977	0.45330644	0.620693259	0.813286089	43	0.06	0.456	171	59
Dual_specificitytyrosine_phosphorylationregulatedkinase2-Homosapiens-SP-B-CHEMBL4376-Binding-All_Binary_regression	0.726253056	0.191365063	0.434285545	0.590381934	0.291823125	43	-0.1	0.495	173	77
Melanocortinreceptor5-Homosapiens-SP-F-CHEMBL4608-Functional-All_Binary_regression	0.988107572	0.336978604	0.441932979	0.693787669	0.600330268	43	-0.263	0.561	173	84
dCTPpyrophosphatase1-Homosapiens-SP-B-CHEMBL3769292-Binding-C50_Binary_regression	0.619616039	0.395647127	0.352622036	0.483417578	0.50148863	43	-0.106	0.594	172	95
Endoplasmicreticulumaminopeptidase1-Homosapiens-SP-B-CHEMBL5939-Binding-All_Binary_regression	0.597529006	0.219799538	0.423015261	0.551245492	0.207831872	43	0.012	0.604	171	86
NAD_dependentproteindeacylasesirtuin_5_mitochondrial-Homosapiens-SP-B-CHEMBL2163183-Binding-All_Binary_regression	0.872068426	0.37778721	0.299202483	0.416896065	0.779465325	43	-0.402	0.611	171	100
OE33-Homosapiens-C-F-CHEMBL1075556-Functional-C50_Binary_regression	0.444855629	0.879490504	0.669203401	0.907662584	0.391888592	43	0.488	0.776	173	131
RT_112-Homosapiens-C-F-CHEMBL614145-Functional-C50_Binary_regression	0.610965785	0.860882056	0.983386969	1.250613991	0.080143572	43	0.781	0.797	171	135
MCOLN3protein-Homosapiens-SP-F-CHEMBL1293243-Functional-C50_Binary_regression	0.454190047	0.000320218	0.293664383	0.405870114	0.013380031	43	-0.013	0.8	171	132
NCI_H446-Homosapiens-C-F-CHEMBL612440-Functional-C50_Binary_regression	0.921040637	0.673141983	1.299317071	1.639835594	0.102435786	43	0.571	0.809	173	138
SK_MEL_1-Homosapiens-C-F-CHEMBL614916-Functional-C50_Binary_regression	0.7661606	0.613009402	0.864758442	1.093088822	0.319723497	43	0.293	0.856	172	146
HumanTumorCelllines--C-F-CHEMBL613974-Functional-C50_Binary_regression	0.814094235	0.445012945	0.525119284	0.668780737	0.627101936	44	-0.182	0.384	177	52
Sphingosinekinase2-Homosapiens-SP-B-CHEMBL3023-Binding-All_Binary_regression	0.635092335	0.574382864	0.445529086	0.574025152	0.649769528	44	-0.075	0.45	175	56
Papain-Caricapapaya-SP-B-CHEMBL4779-Binding-All_Binary_regression	1.408614146	0.554291265	0.809822328	1.075971711	0.604766099	44	-0.05	0.46	176	70
Glutamatereceptorionotropic_kainate-Rattusnorvegicus-PCG-B-CHEMBL2094119-Binding-All_Binary_regression	1.138611463	0.172656187	0.42078559	0.623598763	0.39945659	44	-0.227	0.491	178	57
Nischarin-Rattusnorvegicus-SP-B-CHEMBL5221-Binding-All_Binary_regression	1.072037191	0.520390256	1.02399387	1.279277479	0.430712846	44	0.09	0.499	175	53
Tyrosine_proteinkinaseABL-Homosapiens-PF-B-CHEMBL2111414-Binding-All_Binary_regression	0.666551123	0.657708694	0.420991782	0.561736091	0.584661633	44	0.073	0.51	174	66
Gonadotropin_releasinghormonereceptor-Rattusnorvegicus-SP-F-CHEMBL3066-Functional-All_Binary_regression	0.777931443	0.513766685	0.388358278	0.490705473	0.619952649	44	-0.106	0.53	178	84
Integrinalpha_V_beta_3-Homosapiens-PC-F-CHEMBL1907598-Functional-All_Binary_regression	0.801731795	0.554020954	0.382356155	0.509482298	0.800288389	44	-0.246	0.552	176	86
Leishmaniabraziliensis-Leishmaniabraziliensis-O-F-CHEMBL612878-Functional-C50_Binary_regression	0.668061215	0.427497551	0.509175516	0.667799491	0.431861964	44	-0.004	0.557	174	76
GlutamateNMDAreceptor_GRIN1_GRIN2B-Homosapiens-PC-B-CHEMBL1907603-Binding-All_Binary_regression	1.029757682	0.54481687	0.850189604	1.179272898	0.250972335	44	0.294	0.579	174	91
Lysine_specificdemethylase4C-Homosapiens-SP-B-CHEMBL6175-Binding-All_Binary_regression	0.836255847	0.295561878	0.596247083	0.829743442	0.296686947	44	-0.001	0.59	177	95
Carnitinepalmitoyltransferase2-Rattusnorvegicus-SP-B-CHEMBL4037-Binding-All_Binary_regression	0.517280276	0.462461127	0.259896219	0.370411701	0.693923707	44	-0.231	0.603	174	91
Acinetobacterbaumannii-Acinetobacterbaumannii-O-F-CHEMBL614425-Functional-All_Binary_regression	0.381108115	0.726689881	0.428233376	0.608473966	0.363999397	44	0.363	0.635	175	92
DMS_273-Homosapiens-C-F-CHEMBL614034-Functional-C50_Binary_regression	0.501656344	0.874175441	0.92936819	1.188602943	0.037997456	44	0.836	0.823	177	144
HT1197-Homosapiens-C-F-CHEMBL614836-Functional-C50_Binary_regression	0.65401569	0.494183051	0.967299812	1.300367658	0.020819668	44	0.473	0.859	174	147
Renaldipeptidase-Susscrofa-SP-B-CHEMBL2626-Binding-K_Binary_regression	0.629538629	0.752989665	0.338202718	0.449689002	0.825084988	45	-0.072	0.228	180	26
Toll_likereceptor8-Homosapiens-SP-B-CHEMBL5805-Binding-C50_Binary_regression	0.583255777	0.826578557	0.418316329	0.560554922	0.855305793	45	-0.029	0.386	181	58
Adenosylhomocysteinase-Homosapiens-SP-B-CHEMBL2664-Binding-All_Binary_regression	1.114319505	0.142955381	0.792689808	0.958064423	0.20627735	45	-0.063	0.394	180	48
Potassium_transportingATPase-Homosapiens-PC-B-CHEMBL2095173-Binding-C50_Binary_regression	0.540098286	0.272831254	0.354765458	0.464329202	0.284274887	45	-0.011	0.4	181	35
CytochromeP4501B1-Homosapiens-SP-B-CHEMBL4878-Binding-All_Binary_regression	0.599938684	0.737287409	0.647955188	0.86777893	0.597002957	45	0.14	0.42	180	52
U373MG-Homosapiens-C-F-CHEMBL615024-Functional-C50_Binary_regression	0.661859441	0.686355269	0.643549008	0.853044401	0.561765493	45	0.125	0.451	181	50
ProteinkinaseC_PKC_-Rattusnorvegicus-PF-B-CHEMBL2094266-Binding-All_Binary_regression	0.800924044	0.688273569	0.501757129	0.665517866	0.69565527	45	-0.007	0.452	181	60
IgGreceptorFcRnlargesubunitp51-Homosapiens-SP-B-CHEMBL5966-Binding-All_Binary_regression	0.694660238	0.33160036	0.358735499	0.483756839	0.853277564	45	-0.522	0.453	179	75
DNAtopoisomeraseII-Homosapiens-PF-B-CHEMBL2094255-Binding-All_Binary_regression	0.952948994	0.108874854	0.623225643	0.814936937	0.345271738	45	-0.236	0.502	179	71
ProstanoidEP4receptor-Musmusculus-SP-B-CHEMBL2489-Binding-K_Binary_regression	1.048053359	0.518550407	0.449298817	0.668867633	0.77610869	45	-0.258	0.504	180	71
Pyruvatedehydrogenasekinase-Homosapiens-PF-B-CHEMBL2096665-Binding-C50_Binary_regression	0.800729973	0.485398283	0.514271094	0.710974798	0.67330177	45	-0.188	0.529	180	89
SodiumchannelproteintypeXalphasubunit-Homosapiens-SP-B-CHEMBL5451-Binding-All_Binary_regression	0.944479424	0.356072839	0.462556215	0.587249608	0.562628612	45	-0.207	0.54	181	76
NuclearfactorNF_kappa_Bcomplex-Homosapiens-PCG-B-CHEMBL2094258-Binding-All_Binary_regression	1.107730477	0.320136213	0.408250551	0.583723704	0.73042159	45	-0.41	0.618	179	97
Lysine_specificdemethylase4A-Homosapiens-SP-B-CHEMBL5896-Binding-All_Binary_regression	0.699645515	0.435041356	0.352915302	0.44178926	0.722133605	45	-0.287	0.655	179	110
Histonedeacetylase7-Homosapiens-SP-B-CHEMBL2716-Binding-All_Binary_regression	0.82683492	0.517327505	0.539614488	0.727916094	0.459518888	45	0.058	0.66	179	111
BT_20-Homosapiens-C-F-CHEMBL613870-Functional-All_Binary_regression	0.804044593	0.625138654	0.860106275	1.196791745	0.342039085	45	0.283	0.701	180	123
Serine_threonine_proteinkinaseNek4-Homosapiens-SP-F-CHEMBL5819-Functional-K_Binary_regression	0.61049467	0.166478093	0.395481632	0.555641154	0.174863995	45	-0.008	0.703	179	119
NCI_H358-Homosapiens-C-F-CHEMBL614135-Functional-C50_Binary_regression	0.519414299	0.840466775	0.920242793	1.271228645	0.197206412	45	0.643	0.726	180	127
CytochromeP4501A1-Homosapiens-SP-A-CHEMBL2231-ADME-All_Binary_regression	0.73870065	0.48552646	0.387563327	0.466650608	0.72727524	46	-0.242	0.374	183	51
Alpha_synuclein-Homosapiens-SP-B-CHEMBL6152-Binding-All_Binary_regression	0.442192656	0.699469701	0.390634258	0.539876269	0.644462306	46	0.055	0.434	183	61
Tyrosyl_DNAphosphodiesterase1-Homosapiens-SP-B-CHEMBL1075138-Binding-All_Binary_regression	0.419251787	0.608658105	0.296566682	0.382900672	0.561998636	46	0.047	0.486	183	79
Estradiol17_beta_dehydrogenase3-Homosapiens-SP-B-CHEMBL4234-Binding-C50_Binary_regression	0.906704643	0.470251811	0.655720144	0.853557877	0.585532124	46	-0.115	0.488	183	73
EMT6-Musmusculus-C-F-CHEMBL614294-Functional-C50_Binary_regression	0.734957972	0.700551812	0.579287045	0.793566262	0.781148896	46	-0.081	0.52	184	82
Mitogen_activatedproteinkinasekinasekinase7-Homosapiens-SP-B-CHEMBL5776-Binding-All_Binary_regression	0.921885834	0.251385728	0.527843075	0.635500411	0.61674854	46	-0.365	0.532	183	90
Gastrinreleasingpeptidereceptor-Homosapiens-SP-B-CHEMBL4959-Binding-All_Binary_regression	0.853654655	0.026506683	0.418096713	0.560728251	0.385656804	46	-0.359	0.561	183	95
VasopressinV1receptor-Rattusnorvegicus-PF-B-CHEMBL2095221-Binding-All_Binary_regression	0.534922313	0.855868012	0.372880264	0.500987467	0.901997542	46	-0.046	0.578	183	96
Melanocortinreceptor4-Musmusculus-SP-F-CHEMBL3719-Functional-All_Binary_regression	1.017034355	0.664707698	0.660049219	0.872533184	0.76215598	46	-0.097	0.579	184	100
Retinoicacidreceptoralpha-Homosapiens-SP-B-CHEMBL2055-Binding-All_Binary_regression	0.733237502	0.618187319	0.691959388	0.932129066	0.325232197	46	0.293	0.602	186	97
CaseinkinaseIIalpha_prime_-Homosapiens-SP-B-CHEMBL4070-Binding-All_Binary_regression	0.752980833	0.770249267	0.604393661	0.90912275	0.622927967	46	0.147	0.611	182	103
CytochromeP4502C8-Homosapiens-SP-A-CHEMBL3721-ADME-All_Binary_regression	0.71472207	0.273063321	0.579803194	0.730520243	0.220030792	46	0.053	0.656	185	115
NCI_H520--C-F-CHEMBL614099-Functional-C50_Binary_regression	0.739069602	0.803752945	0.824020527	1.063841791	0.430904372	46	0.373	0.705	186	129
Kallikrein7-Homosapiens-SP-B-CHEMBL2443-Binding-All_Binary_regression	0.751446047	0.214533537	0.376404861	0.474099589	0.452804582	46	-0.238	0.847	183	153
Thrombopoietinreceptor-Homosapiens-SP-F-CHEMBL1864-Functional-C50_Binary_regression	0.694657408	0.30432443	0.4297742	0.541306169	0.466474644	47	-0.162	0.379	188	45
Perforin_1-Homosapiens-SP-B-CHEMBL5480-Binding-C50_Binary_regression	0.389915848	0.257885097	0.237937716	0.334619857	0.435277386	47	-0.177	0.509	188	87
Calmodulin_domainproteinkinase1-Toxoplasmagondii-SP-B-CHEMBL1781862-Binding-C50_Binary_regression	0.705153262	0.289469346	0.397852581	0.523214505	0.465933805	47	-0.176	0.534	189	86
Melanocortinreceptor5-Musmusculus-SP-F-CHEMBL4489-Functional-All_Binary_regression	1.159869123	0.665619726	0.508138529	0.62561912	0.872141786	47	-0.207	0.56	187	95
HT_22-Musmusculus-C-F-CHEMBL614316-Functional-C50_Binary_regression	0.595475438	0.365157256	0.397283587	0.493052738	0.597617999	47	-0.232	0.591	187	96
Protein_tyrosinephosphatase1C-Homosapiens-SP-B-CHEMBL3166-Binding-All_Binary_regression	0.515356328	0.389074322	0.409955182	0.526363813	0.362276856	47	0.027	0.6	188	101
Histonedeacetylase11-Homosapiens-SP-B-CHEMBL3310-Binding-All_Binary_regression	0.753074123	0.667120474	0.671517763	1.055645519	0.175945705	47	0.491	0.6	188	103
Kallikrein1-Homosapiens-SP-B-CHEMBL2319-Binding-All_Binary_regression	0.638325732	0.630500439	0.516752837	0.76859918	0.551936773	47	0.079	0.643	189	107
Eukaryotictranslationinitationfactor-Homosapiens-SP-B-CHEMBL4848-Binding-All_Binary_regression	0.872190804	0.096877545	0.518512695	0.963507233	-0.185486255	48	0.282	0.341	191	46
GlutamateNMDAreceptor_Grin1_Grin2b-Rattusnorvegicus-PC-F-CHEMBL2096666-Functional-All_Binary_regression	1.112544605	0.338713661	0.611218173	0.771234845	0.599535032	48	-0.261	0.386	192	54
Glutamatereceptorionotropickainate1-Homosapiens-SP-B-CHEMBL1918-Binding-All_Binary_regression	0.832072771	0.340401247	0.665315966	0.834140765	0.447162827	48	-0.107	0.401	191	61
Squalenesynthetase-Homosapiens-SP-B-CHEMBL3338-Binding-All_Binary_regression	1.078114453	0.416568128	0.634503925	0.857479287	0.463735822	48	-0.047	0.402	192	54
Humanherpesvirus4-Humanherpesvirus4-O-F-CHEMBL613124-Functional-C50_Binary_regression	0.574180824	0.836699728	0.492364269	0.614769833	0.799905933	48	0.037	0.424	194	61
Candidaparapsilosis-Candidaparapsilosis-O-F-CHEMBL612868-Functional-All_Binary_regression	0.688728914	0.404114321	0.706508413	0.921837174	0.14538279	48	0.259	0.437	192	60
G_proteincoupledbileacidreceptor1-Musmusculus-SP-B-CHEMBL1255150-Binding-C50_Binary_regression	1.251127381	0.202832701	0.57948179	0.755272407	0.702319613	48	-0.499	0.447	194	66
Myeloperoxidase-Homosapiens-SP-B-CHEMBL2439-Binding-All_Binary_regression	0.832424425	0.215170848	0.429285642	0.5330939	0.455184223	48	-0.24	0.447	190	68
Bostaurus-Bostaurus-O-F-CHEMBL613489-Functional-All_Binary_regression	0.727205917	0.707823999	0.524851813	0.737766252	0.605771506	48	0.102	0.475	193	77
Cystinylaminopeptidase-Homosapiens-SP-B-CHEMBL2693-Binding-All_Binary_regression	0.665949264	0.638644832	0.417475363	0.519021025	0.742122973	48	-0.103	0.525	190	75
2_acylglycerolO_acyltransferase2-Homosapiens-SP-B-CHEMBL2439944-Binding-C50_Binary_regression	0.491463786	0.513075412	0.386853288	0.480624293	0.548992585	48	-0.036	0.55	193	94
Tryptophan5_hydroxylase1-Homosapiens-SP-B-CHEMBL5689-Binding-All_Binary_regression	0.76134194	0.492596345	0.392597578	0.516097588	0.57708579	48	-0.084	0.553	192	99
6_phosphofructo_2_kinase_fructose_2_6_bisphosphatase3-Homosapiens-SP-B-CHEMBL2331053-Binding-All_Binary_regression	0.455808127	0.135518956	0.19321122	0.297130547	0.478209035	48	-0.343	0.566	192	98
Neurokinin1receptor-Rattusnorvegicus-SP-B-CHEMBL4027-Binding-All_Binary_regression	1.002071648	0.28305636	0.873411632	1.041473277	0.032212157	48	0.251	0.573	194	97
ProteinkinaseCgamma-Homosapiens-SP-B-CHEMBL2938-Binding-All_Binary_regression	0.5837821	0.703288182	0.748507934	0.989678744	0.365511166	48	0.338	0.598	190	100
Humanherpesvirus5strainAD169-Humanherpesvirus5strainAD169-O-F-CHEMBL613123-Functional-C50_Binary_regression	0.781687852	0.543560554	0.598155586	0.750896834	0.394960435	48	0.149	0.614	191	108
Hematopoieticcellprotein_tyrosinephosphatase70Z_PEP-Homosapiens-SP-B-CHEMBL2889-Binding-All_Binary_regression	0.486615561	0.48483572	0.321134956	0.475114306	0.459880168	48	0.025	0.616	192	98
NAD_dependentdeacetylasesirtuin3-Homosapiens-SP-B-CHEMBL4461-Binding-All_Binary_regression	0.582065453	0.744918072	0.497627316	0.625299588	0.646842326	48	0.098	0.641	193	119
Sodium_hydrogenexchanger3-Rattusnorvegicus-SP-B-CHEMBL3879842-Binding-All_Binary_regression	0.839494279	0.411931441	0.566001891	0.720720458	0.413116908	48	-0.001	0.653	191	119
Peroxisomeproliferator_activatedreceptorgamma_Nuclearreceptorcoactivator1-Homosapiens-PI-B-CHEMBL2095162-Binding-C50_Binary_regression	0.521966253	0.064703386	0.307541172	0.389466689	0.171592467	48	-0.107	0.843	194	161
PhenylethanolamineN_methyltransferase-Homosapiens-SP-B-CHEMBL4617-Binding-All_Binary_regression	1.087581578	0.276332426	0.476887696	0.62954414	0.66493453	49	-0.389	0.244	196	34
Dihydrofolatereductase-Candidaalbicans-SP-B-CHEMBL2329-Binding-All_Binary_regression	0.748304201	0.448976847	0.355419541	0.485226091	0.715099902	49	-0.266	0.332	196	44
SNU_398-Homosapiens-C-F-CHEMBL614454-Functional-C50_Binary_regression	0.76003161	0.520853664	0.51762195	0.660792236	0.588877257	49	-0.068	0.459	197	69
NB_4-Homosapiens-C-F-CHEMBL614188-Functional-C50_Binary_regression	0.637848123	0.590913324	0.431066971	0.522315266	0.614579725	49	-0.024	0.466	196	71
Peptidedeformylase-Escherichiacoli-SP-B-CHEMBL1795101-Binding-All_Binary_regression	1.020983175	0.575395405	0.577074035	0.791107008	0.714902788	49	-0.14	0.467	197	72
Thymidylatesynthase-Lactobacilluscasei-SP-B-CHEMBL5328-Binding-All_Binary_regression	0.92252457	0.370042655	0.631526743	0.845488954	0.627282992	49	-0.257	0.489	195	75
Muscarinicacetylcholinereceptor-Homosapiens-PF-B-CHEMBL2094109-Binding-All_Binary_regression	0.916109226	0.47146321	0.589563435	0.78467108	0.627964253	49	-0.157	0.528	196	91
ORF73-Humanherpesvirus8-SP-B-CHEMBL1741163-Binding-C50_Binary_regression	0.696515547	0.224398167	0.524374497	0.631793749	0.26632505	49	-0.042	0.772	197	145
MKN_28-Homosapiens-C-F-CHEMBL614353-Functional-C50_Binary_regression	0.779529101	0.610312947	0.796782722	1.025997902	0.250246073	49	0.36	0.782	196	150
NCI_H1650-Homosapiens-C-F-CHEMBL1075518-Functional-C50_Binary_regression	0.467642726	0.809423941	0.655876643	0.961288426	0.012159142	49	0.797	0.783	195	150
Adrenergicreceptorbeta-Homosapiens-PF-B-CHEMBL2094118-Binding-All_Binary_regression	0.952591822	0.298692007	0.465255746	0.654605922	0.595509781	50	-0.297	0.334	201	46
Neuraminidase-InfluenzaBvirus_strainB_Lee_1940_-SP-B-CHEMBL3377-Binding-All_Binary_regression	0.941578002	0.616720844	0.562887311	0.798392537	0.688748849	50	-0.072	0.335	199	49
Epoxidehydratase-Musmusculus-SP-B-CHEMBL4140-Binding-All_Binary_regression	1.13322925	0.14368778	0.557979454	0.761376432	0.541341903	50	-0.398	0.364	202	61
ProbableG_proteincoupledreceptor88-Homosapiens-SP-B-CHEMBL3399910-Binding-C50_Binary_regression	0.94337522	0.297169393	0.423389967	0.607012998	0.630693773	50	-0.334	0.366	200	65
Thymidylatekinase-Mycobacteriumtuberculosis-SP-B-CHEMBL2361-Binding-All_Binary_regression	0.635977107	0.805208784	0.512557265	0.663183865	0.791365102	50	0.014	0.372	202	62
LIMdomainkinase2-Homosapiens-SP-B-CHEMBL5932-Binding-All_Binary_regression	0.95986459	0.482380922	0.690369069	0.844185565	0.593848603	50	-0.111	0.373	201	62
Vascularendothelialgrowthfactorreceptor-Homosapiens-PF-F-CHEMBL2095227-Functional-C50_Binary_regression	0.767691732	0.454878151	0.424226055	0.549326758	0.697853462	50	-0.243	0.399	201	67
PanelNCI_60_60carcinomacelllines_-Homosapiens-C-F-CHEMBL614194-Functional-C50_Binary_regression	1.142597055	0.361593811	0.568762312	0.804172386	0.672888075	50	-0.311	0.415	201	75
CathepsinD-Bostaurus-SP-B-CHEMBL4106-Binding-All_Binary_regression	0.793399043	0.371972217	0.542155431	0.728371661	0.477652389	50	-0.106	0.432	202	73
CarboxypeptidaseB2isoformA-Homosapiens-SP-B-CHEMBL3419-Binding-All_Binary_regression	0.967552754	0.252050011	0.679314698	0.818170861	0.573227026	50	-0.321	0.448	201	66
Sphingosine1_phosphatereceptorEdg_6-Homosapiens-SP-B-CHEMBL3230-Binding-All_Binary_regression	0.686813437	0.621030245	0.533688449	0.664478386	0.52566679	50	0.095	0.449	202	64
NSCLC-Homosapiens-C-F-CHEMBL612554-Functional-C50_Binary_regression	0.764480452	0.785292457	0.579734867	0.785215556	0.602053566	50	0.183	0.485	198	70
CarbonicanhydraseXIII-Homosapiens-SP-B-CHEMBL3912-Binding-K_Binary_regression	0.742030783	0.74694251	0.641998862	0.880040871	0.562058276	50	0.185	0.516	199	86
Phosphodiesterase5A-Bostaurus-SP-B-CHEMBL3478-Binding-C50_Binary_regression	0.818148138	0.553066584	0.569757439	0.739598356	0.664890308	50	-0.112	0.525	200	94
Fattyacidbindingproteinadipocyte-Homosapiens-SP-B-CHEMBL2083-Binding-All_Binary_regression	0.589292291	0.756857258	0.493650382	0.626583573	0.687061993	50	0.07	0.53	202	89
Serotonin3_5_HT3_receptor-Homosapiens-PCG-B-CHEMBL2094132-Binding-All_Binary_regression	1.370584691	0.184838937	0.613267658	0.874307199	0.530412832	50	-0.346	0.557	201	102
DipeptidylpeptidaseIV-Rattusnorvegicus-SP-B-CHEMBL4653-Binding-All_Binary_regression	0.636073033	0.782277483	0.43340335	0.561453151	0.823253225	50	-0.041	0.561	201	92
Neuronalacetylcholinereceptor_alpha3_beta2-Rattusnorvegicus-PC-B-CHEMBL1907587-Binding-All_Binary_regression	0.907968085	0.750032327	0.710672818	0.976710494	0.674495735	50	0.076	0.57	201	95
MAPkinase_interactingserine_threonine_proteinkinaseMNK1-Homosapiens-SP-B-CHEMBL4718-Binding-All_Binary_regression	0.631287162	0.707276957	0.52463339	0.709944304	0.579634921	50	0.128	0.575	202	105
Serotonin4_5_HT4_receptor-Homosapiens-SP-F-CHEMBL1875-Functional-All_Binary_regression	1.111415355	0.269030869	0.377640971	0.500199021	0.691288166	50	-0.422	0.635	199	118
Tyrosine_proteinkinaseLyn-Homosapiens-SP-F-CHEMBL3905-Functional-All_Binary_regression	0.578131759	0.488909505	0.482562628	0.625249779	0.391780763	50	0.097	0.637	200	120
Falcipain2-Plasmodiumfalciparum-SP-B-CHEMBL5800-Binding-All_Binary_regression	1.048008371	0.219906416	0.44843084	0.658698403	0.597207848	50	-0.377	0.67	199	125
HematopoieticprostaglandinDsynthase-Homosapiens-SP-B-CHEMBL5879-Binding-All_Binary_regression	0.780051788	0.544408089	0.463589066	0.656457032	0.648113185	50	-0.104	0.744	201	141
KARPAS_299-Homosapiens-C-F-CHEMBL2366156-Functional-C50_Binary_regression	1.051650626	0.619824137	0.877415392	1.077552307	0.459255341	50	0.161	0.761	201	151
Neurotensinreceptor1-Homosapiens-SP-F-CHEMBL4123-Functional-All_Binary_regression	0.619306808	0.724489278	0.260854406	0.322480911	0.896013959	50	-0.172	0.771	202	151
Peroxisomeproliferator_activatedreceptorgamma_Nuclearreceptorcorepressor2-Homosapiens-PI-F-CHEMBL2096976-Functional-C50_Binary_regression	0.630883964	0.003879469	0.299743506	0.373050444	0.206365943	50	-0.202	0.8	199	155
Dihydrofolatereductase-Mycobacteriumavium-SP-B-CHEMBL5457-Binding-C50_Binary_regression	1.017491008	0.709780315	0.520470987	0.648316787	0.890260282	51	-0.18	0.352	205	48
C_X_Cmotifchemokine10-Homosapiens-SP-B-CHEMBL3712964-Binding-C50_Binary_regression	0.485958466	0.135681897	0.263530313	0.329845794	0.482019301	51	-0.346	0.361	203	37
PyruvatekinaseisozymesM1_M2-Homosapiens-SP-B-CHEMBL1075189-Binding-C50_Binary_regression	0.779357797	0.367696612	0.547431821	0.733839802	0.167466208	51	0.2	0.418	205	74
Heparanase-Homosapiens-SP-B-CHEMBL3921-Binding-All_Binary_regression	0.645483362	0.488642156	0.359353236	0.541632835	0.623726244	51	-0.135	0.435	204	79
SodiumchannelproteintypeIValphasubunit-Homosapiens-SP-B-CHEMBL2072-Binding-All_Binary_regression	0.621267296	0.585175643	0.428380037	0.555671968	0.534622805	51	0.051	0.446	204	81
Humanrhinovirussp_-Humanrhinovirussp_-O-F-CHEMBL612470-Functional-All_Binary_regression	0.798074479	0.31445684	0.525498536	0.70046602	0.46133744	51	-0.147	0.46	205	75
Issatchenkiaorientalis-Pichiakudriavzevii-O-F-CHEMBL612841-Functional-All_Binary_regression	0.603796864	0.634981995	0.486578756	0.622163936	0.690816052	51	-0.056	0.477	205	72
Ishikawa-Homosapiens-C-F-CHEMBL614649-Functional-All_Binary_regression	0.89643801	0.707364401	0.525223379	0.715221527	0.844926685	51	-0.138	0.511	204	81
HepatitisCviruspolyprotein-HepatitisCvirusgenotype1a_isolate1__HCV_-SP-B-CHEMBL4620-Binding-All_Binary_regression	0.578737644	0.826529996	0.435415026	0.576304834	0.807311814	51	0.019	0.514	205	89
CannabinoidCB1receptor-Musmusculus-SP-B-CHEMBL3037-Binding-All_Binary_regression	1.075837006	0.348935028	0.68527777	0.906333212	0.529917036	51	-0.181	0.527	204	88
U_266-Homosapiens-C-F-CHEMBL2366315-Functional-C50_Binary_regression	0.766568828	0.782923487	0.826534085	1.128108137	0.338602655	51	0.444	0.815	205	165
Traceamine_associatedreceptor7b-Rattusnorvegicus-SP-B-CHEMBL2176813-Binding-K_Binary_regression	0.687113143	0.402162464	0.33578687	0.460038319	0.710310523	52	-0.308	0.329	206	44
Farnesyldiphosphatesynthase-Homosapiens-SP-B-CHEMBL1782-Binding-All_Binary_regression	0.612269844	0.579453626	0.548262248	0.692573089	0.509359022	52	0.07	0.336	209	51
ProteinkinaseCalpha-Musmusculus-SP-B-CHEMBL2567-Binding-K_Binary_regression	0.447007372	0.34833613	0.148504423	0.196265908	0.889633026	52	-0.541	0.35	209	15
Methionineaminopeptidase-EscherichiacoliK_12-SP-B-CHEMBL3423-Binding-C50_Binary_regression	0.482367563	0.751720776	0.382339174	0.515361224	0.694506051	52	0.057	0.383	207	59
Sucrase_isomaltase-Rattusnorvegicus-SP-B-CHEMBL3114-Binding-All_Binary_regression	0.763182678	0.68248607	0.570013778	0.750088831	0.655338998	52	0.027	0.386	206	52
Synapticvesicularaminetransporter-Rattusnorvegicus-SP-B-CHEMBL4828-Binding-K_Binary_regression	0.934192369	0.243362791	0.480569915	0.623963006	0.427469845	52	-0.184	0.402	209	51
DNAgyrasesubunitB-Staphylococcusaureus-SP-B-CHEMBL1921666-Binding-All_Binary_regression	0.903976898	0.629963308	0.563632398	0.799358976	0.695471071	52	-0.066	0.46	210	80
GABAtransporter4-Musmusculus-SP-B-CHEMBL3699-Binding-All_Binary_regression	0.441768589	0.684876166	0.340210323	0.460585641	0.596668307	52	0.088	0.496	209	73
Sulfonylureareceptors_K_ATPchannels-Homosapiens-PCG-F-CHEMBL2095152-Functional-C50_Binary_regression	0.72980469	0.286435892	0.502171524	0.687800137	0.089047819	52	0.197	0.496	207	90
HBL_100-Homosapiens-C-F-CHEMBL614811-Functional-C50_Binary_regression	0.533656278	0.516441516	0.431230594	0.560178826	0.343919646	52	0.173	0.513	210	90
Mitogen_activatedproteinkinasekinasekinase8-Homosapiens-SP-B-CHEMBL4899-Binding-All_Binary_regression	0.795962809	0.389077977	0.599651572	0.787286826	0.517370845	52	-0.128	0.524	210	95
CytochromeP45017A1-Rattusnorvegicus-SP-B-CHEMBL4430-Binding-All_Binary_regression	0.851934427	0.608961534	0.482299866	0.66121432	0.747175628	52	-0.138	0.526	206	92
CathepsinG-Homosapiens-SP-B-CHEMBL4071-Binding-All_Binary_regression	1.009200094	0.373881003	0.704774841	0.933419161	0.511957938	52	-0.138	0.528	208	100
Methionineaminopeptidase1-Homosapiens-SP-B-CHEMBL2474-Binding-All_Binary_regression	0.660716607	0.543893596	0.421755115	0.555543135	0.573132826	52	-0.029	0.532	208	98
Phosphodiesterase4-Rattusnorvegicus-PF-B-CHEMBL2094267-Binding-All_Binary_regression	0.864176825	0.459143501	0.579939543	0.754149946	0.481868741	52	-0.023	0.572	210	102
Retinoicacidreceptorgamma-Homosapiens-SP-B-CHEMBL2003-Binding-All_Binary_regression	0.960007343	0.36464704	0.655354402	0.808433036	0.534023456	52	-0.169	0.574	209	100
ProteinkinaseC_PKC_-Homosapiens-PF-B-CHEMBL2093867-Binding-All_Binary_regression	0.742045748	0.71549506	0.527894689	0.715392596	0.685822077	52	0.03	0.586	210	113
Integrinalpha_5_beta_1-Homosapiens-PC-B-CHEMBL2095226-Binding-All_Binary_regression	1.444705651	0.264012529	0.88627525	1.260484313	0.38558418	52	-0.122	0.586	210	106
C6-Rattusnorvegicus-C-F-CHEMBL614657-Functional-All_Binary_regression	0.678435129	0.530501909	0.513767981	0.846917984	0.472332449	52	0.058	0.59	206	101
Retinoicacidreceptorbeta-Homosapiens-SP-B-CHEMBL2008-Binding-All_Binary_regression	0.87133251	0.468187275	0.817372501	1.064186353	0.356628777	52	0.112	0.594	206	104
Denguevirus2-Denguevirus2-O-F-CHEMBL613966-Functional-C50_Binary_regression	0.94597222	0.334004027	0.461667444	0.609597667	0.623551016	52	-0.29	0.597	207	107
SAOS_2-Homosapiens-C-F-CHEMBL614894-Functional-C50_Binary_regression	0.679708306	0.659554287	0.719825365	1.044152515	0.063177561	52	0.596	0.673	210	137
Nuclearreceptorcoactivator3-Homosapiens-SP-F-CHEMBL1615382-Functional-C50_Binary_regression	0.510703807	0.00224242	0.323513919	0.43291168	-0.335581966	52	0.338	0.885	209	183
Sodium_potassium_transportingATPase-Homosapiens-PCG-B-CHEMBL2095186-Binding-C50_Binary_regression	0.780555168	0.440009133	0.441361995	0.634191061	0.664858781	53	-0.225	0.381	212	50
Acrosin-Homosapiens-SP-B-CHEMBL2738-Binding-C50_Binary_regression	0.529072482	0.877667209	0.374405952	0.506036294	0.912114424	53	-0.034	0.389	212	25
Voltage_gatedN_typecalciumchannelalpha_1Bsubunit-Homosapiens-SP-B-CHEMBL4478-Binding-All_Binary_regression	0.36121894	0.589029832	0.315407846	0.426330161	0.462308227	53	0.127	0.497	213	83
MAPkinasep38alpha-Musmusculus-SP-B-CHEMBL2336-Binding-All_Binary_regression	1.062772536	0.560513753	0.686067858	0.913474305	0.586375453	53	-0.026	0.581	213	104
NCI_H187-Homosapiens-C-F-CHEMBL2366276-Functional-C50_Binary_regression	0.683316276	0.691925753	0.841097217	1.090762505	0.31325502	53	0.379	0.655	212	132
Thermolysin-Bacillusthermoproteolyticus-SP-B-CHEMBL3392-Binding-All_Binary_regression	3.82302875	0.455338765	1.727404622	2.624259976	0.727826829	54	-0.272	0.309	218	48
Sodium_hydrogenexchanger1-Homosapiens-SP-B-CHEMBL2781-Binding-C50_Binary_regression	1.084876523	0.26732909	0.510373203	0.740858158	0.43927493	54	-0.172	0.318	218	37
Tyrosine_proteinkinaseSRC-Gallusgallus-SP-B-CHEMBL3655-Binding-All_Binary_regression	0.825231083	0.443849398	0.492270948	0.74230961	0.572179488	54	-0.128	0.412	216	70
AdenosineA1receptor-Caviaporcellus-SP-B-CHEMBL2304404-Binding-All_Binary_regression	0.802650323	0.665595808	0.661085678	0.859409631	0.741854557	54	-0.076	0.438	214	79
G_proteincoupledreceptor120-Homosapiens-SP-B-CHEMBL5339-Binding-C50_Binary_regression	0.603259365	0.576640741	0.378753301	0.465679815	0.62850347	54	-0.052	0.442	218	69
Plasmodiumfalciparum_isolateFcB1_Columbia_-PlasmodiumfalciparumFcB1_Columbia-O-F-CHEMBL612608-Functional-C50_Binary_regression	0.469112196	0.830536947	0.537049753	0.794628231	0.561975656	54	0.269	0.449	214	82
PurinergicreceptorP2Y2-Homosapiens-SP-F-CHEMBL4398-Functional-C50_Binary_regression	0.917419797	0.284341432	0.641536533	0.805457768	0.366396858	54	-0.082	0.461	214	79
KB3_1-Homosapiens-C-F-CHEMBL614590-Functional-C50_Binary_regression	0.76279714	0.711990646	0.439483023	0.634478504	0.787712784	54	-0.076	0.462	216	80
MycobacteriumtuberculosisH37Ra-MycobacteriumtuberculosisH37Ra-O-F-CHEMBL2366634-Functional-All_Binary_regression	0.560312544	0.606244016	0.452145178	0.677737875	0.576418911	54	0.03	0.479	217	73
MOLT_3-Homosapiens-C-F-CHEMBL614176-Functional-C50_Binary_regression	0.503539896	0.768602398	0.655085729	0.864124686	0.535854471	54	0.233	0.486	218	81
AMP_activatedproteinkinase_AMPK-Homosapiens-PCG-B-CHEMBL2096907-Binding-All_Binary_regression	0.597790853	0.265600653	0.423387542	0.519690256	0.420915374	54	-0.155	0.486	215	91
Humanenterovirus71-Humanenterovirus71-O-F-CHEMBL612436-Functional-C50_Binary_regression	0.809459915	0.34133935	0.580450734	0.728877001	0.465842164	54	-0.125	0.493	214	81
GlutamateNMDAreceptor-Rattusnorvegicus-PCG-F-CHEMBL1907608-Functional-All_Binary_regression	0.598059554	0.815632399	0.637739106	0.777929195	0.684891738	54	0.131	0.503	217	93
Hypoxia_induciblefactor1alpha-Homosapiens-SP-B-CHEMBL4261-Binding-All_Binary_regression	0.54537182	0.636655236	0.355360757	0.469573486	0.684641411	54	-0.048	0.513	217	94
Serine_threonine_proteinkinaseAKT3-Homosapiens-SP-B-CHEMBL4816-Binding-All_Binary_regression	0.812094883	0.647187008	0.518487651	0.629861315	0.708117028	54	-0.061	0.519	217	100
Vesicularacetylcholinetransporter-Homosapiens-SP-B-CHEMBL4767-Binding-All_Binary_regression	1.223199482	0.218191161	0.583969334	0.760182606	0.5529301	54	-0.335	0.521	216	92
Enterococcusfaecium-Enterococcusfaecium-O-F-CHEMBL357-Functional-All_Binary_regression	0.635100593	0.760556068	0.574415755	0.811314393	0.63473444	54	0.126	0.544	218	108
Serine_threonine_proteinkinasePAK1-Homosapiens-SP-B-CHEMBL4600-Binding-All_Binary_regression	0.893855538	0.423011343	0.547107092	0.699095512	0.539325501	54	-0.116	0.564	217	110
Kappaopioidreceptor-Musmusculus-SP-B-CHEMBL4329-Binding-All_Binary_regression	0.927640769	0.609319266	0.674703955	0.918472818	0.470672217	54	0.139	0.586	214	113
Ketohexokinase-Homosapiens-SP-B-CHEMBL1275212-Binding-All_Binary_regression	0.546392439	0.53500069	0.407967315	0.531995888	0.447277027	54	0.088	0.602	214	115
C_Cchemokinereceptortype6-Homosapiens-SP-F-CHEMBL4423-Functional-C50_Binary_regression	0.318901443	0.018516258	0.146035083	0.18005609	0.062324225	54	-0.044	0.823	215	172
COUPtranscriptionfactor2-Homosapiens-SP-F-CHEMBL1961790-Functional-C50_Binary_regression	0.656322992	0.065158945	0.27152742	0.369763452	0.004607674	54	0.061	0.885	218	191
Simianimmunodeficiencyvirus-Simianimmunodeficiencyvirus-O-F-CHEMBL613499-Functional-C50_Binary_regression	0.680290351	0.079630466	0.413697153	0.560974696	0.056278683	55	0.023	0.491	220	63
BV_2-Musmusculus-C-F-CHEMBL614781-Functional-C50_Binary_regression	0.431282075	0.217711258	0.275803247	0.349035353	0.323357757	55	-0.106	0.588	220	100
Poly_ADP_ribose_polymerase2-Homosapiens-SP-B-CHEMBL5366-Binding-All_Binary_regression	0.867338623	0.614925507	0.42703021	0.589215849	0.836789476	55	-0.222	0.643	221	123
NCI_H292--C-F-CHEMBL614733-Functional-C50_Binary_regression	0.781391387	0.656251345	0.801899588	1.09162421	0.238843312	55	0.417	0.668	221	143
Aldo_ketoreductasefamily1memberC2-Homosapiens-SP-B-CHEMBL5847-Binding-All_Binary_regression	0.803546259	0.219531353	0.421837199	0.614961919	0.485998841	56	-0.266	0.249	226	34
V79-Cricetulusgriseus-C-F-CHEMBL614074-Functional-C50_Binary_regression	0.793292508	0.761886934	0.679425156	0.955490353	0.646966676	56	0.115	0.369	222	56
P2X2_P2X3heterotrimericreceptor-Homosapiens-PC-F-CHEMBL3831281-Functional-All_Binary_regression	0.670322661	0.244130454	0.383606352	0.525459772	0.432605712	56	-0.188	0.392	226	67
Adenosinedeaminase-Bostaurus-SP-B-CHEMBL2966-Binding-All_Binary_regression	1.667165105	0.389133753	0.658198007	0.856752862	0.598826589	56	-0.21	0.437	225	68
Metastinreceptor-Homosapiens-SP-B-CHEMBL5413-Binding-All_Binary_regression	1.023440195	0.55968667	0.605345899	0.894952402	0.595225881	56	-0.036	0.469	226	82
Cysteinylleukotrienereceptor-Homosapiens-PF-B-CHEMBL2094254-Binding-All_Binary_regression	0.644986387	0.814662793	0.42739543	0.649541776	0.78564564	56	0.029	0.471	223	85
Fibroblastactivationproteinalpha-Homosapiens-SP-B-CHEMBL4683-Binding-All_Binary_regression	0.774059759	0.598692457	0.505769168	0.651722208	0.579588706	56	0.019	0.502	224	93
ProteinkinaseCeta-Homosapiens-SP-B-CHEMBL3616-Binding-All_Binary_regression	0.829352359	0.229313764	0.738379437	0.956827452	0.140654405	56	0.089	0.52	224	101
Voltage_gatedT_typecalciumchannelalpha_1Hsubunit-Homosapiens-SP-B-CHEMBL1859-Binding-All_Binary_regression	0.563634694	0.353876488	0.360961467	0.471510729	0.58815918	56	-0.234	0.539	225	99
Metabotropicglutamatereceptor1-Rattusnorvegicus-SP-B-CHEMBL4477-Binding-All_Binary_regression	1.244303968	0.34992673	0.581329082	0.725848327	0.688354075	56	-0.338	0.564	224	110
P_selectin-Homosapiens-SP-B-CHEMBL5378-Binding-C50_Binary_regression	1.092121749	0.47307379	0.513434237	0.669668065	0.752736858	56	-0.28	0.575	222	112
NALM_6-Homosapiens-C-F-CHEMBL614187-Functional-C50_Binary_regression	0.963735517	0.620196516	0.805676532	1.153130003	0.230091079	56	0.39	0.594	224	120
H9-Homosapiens-C-F-CHEMBL614806-Functional-All_Binary_regression	1.280416494	0.327448086	0.665828992	0.82137648	0.46135249	56	-0.134	0.598	224	120
Tryptasebeta_1-Homosapiens-SP-B-CHEMBL2617-Binding-All_Binary_regression	0.965725391	0.538694303	0.583848747	0.967480288	0.424185701	56	0.115	0.623	225	129
HOS-Homosapiens-C-F-CHEMBL614736-Functional-C50_Binary_regression	0.678865322	0.769775962	0.659060406	1.012586856	0.34163802	56	0.428	0.682	223	148
Dihydrofolatereductase-Gallusgallus-SP-B-CHEMBL2575-Binding-All_Binary_regression	0.592465571	0.824009288	0.328451435	0.45220721	0.88442437	57	-0.06	0.286	228	47
ProstanoidEP3receptor-Musmusculus-SP-B-CHEMBL4336-Binding-All_Binary_regression	0.565592767	0.887368253	0.442628968	0.540924243	0.881417352	57	0.006	0.401	229	73
Adrenergicreceptoralpha_2-Rattusnorvegicus-PF-F-CHEMBL2093864-Functional-All_Binary_regression	0.836532698	0.530640186	0.42028821	0.584986258	0.734736259	57	-0.204	0.439	228	72
CarbonicanhydraseVB-Homosapiens-SP-B-CHEMBL3969-Binding-All_Binary_regression	0.603515897	0.78285299	0.608554155	0.742679489	0.660098977	57	0.123	0.475	227	91
DiacylglycerolO_acyltransferase2-Homosapiens-SP-B-CHEMBL5853-Binding-C50_Binary_regression	0.852356175	0.12027115	0.432808695	0.587954892	0.402041955	57	-0.282	0.56	229	115
Sodium_hydrogenexchanger3-Homosapiens-SP-B-CHEMBL3273-Binding-C50_Binary_regression	0.649677534	0.592985544	0.476392686	0.591848697	0.298070729	57	0.295	0.575	229	121
DualspecificityproteinkinaseCLK4-Homosapiens-SP-B-CHEMBL4203-Binding-All_Binary_regression	0.804494741	0.436645099	0.635700701	0.854580849	0.239223776	57	0.197	0.596	227	120
Prenylproteinspecificprotease-Homosapiens-SP-B-CHEMBL3411-Binding-C50_Binary_regression	0.481738396	0.049959491	0.361620358	0.509393903	-0.048676216	57	0.099	0.865	227	195
G_proteincoupledbileacidreceptor1-Homosapiens-SP-F-CHEMBL5409-Functional-C50_Binary_regression	1.012270655	0.321219039	0.679461896	0.934999552	0.341725303	58	-0.021	0.311	233	52
Isoprenylcysteinecarboxylmethyltransferase-Homosapiens-SP-B-CHEMBL4699-Binding-All_Binary_regression	0.710053015	0.536672604	0.393513245	0.505944939	0.789662164	58	-0.253	0.314	233	50
Steroid5_alpha_reductase-Rattusnorvegicus-PF-B-CHEMBL2096664-Binding-All_Binary_regression	1.004653678	0.194204382	0.442537865	0.568155719	0.707921453	58	-0.514	0.401	233	73
CyclophilinA-Homosapiens-SP-B-CHEMBL1949-Binding-All_Binary_regression	0.928255179	0.764082193	0.571803576	0.733071993	0.829815655	58	-0.066	0.405	231	72
Macrophagemigrationinhibitoryfactor-Homosapiens-SP-B-CHEMBL2085-Binding-All_Binary_regression	1.128299971	0.091785957	0.447265894	0.577582415	0.482400285	58	-0.391	0.444	232	91
Plasmaretinol_bindingprotein-Homosapiens-SP-B-CHEMBL3100-Binding-All_Binary_regression	0.646907987	0.278508264	0.404461894	0.570795587	0.357767742	58	-0.079	0.451	232	81
Enoyl__acyl_carrier_protein_reductase-Mycobacteriumtuberculosis-SP-B-CHEMBL1849-Binding-All_Binary_regression	0.959328613	0.517281443	0.490610858	0.700141162	0.698435479	58	-0.181	0.495	233	100
Bacilluscereus-Bacilluscereus-O-F-CHEMBL613070-Functional-All_Binary_regression	0.67914219	0.792419121	0.501001758	0.712988778	0.719427738	58	0.073	0.522	231	91
Hypoxiainduciblefactors_HIF_1_alpha_HIF_2_alpha-Homosapiens-PF-B-CHEMBL2221345-Binding-All_Binary_regression	0.648864646	0.69208576	0.441979499	0.643907286	0.558941226	58	0.133	0.539	232	105
DopamineD1receptor-Bostaurus-SP-B-CHEMBL2967-Binding-All_Binary_regression	0.531772622	0.387428973	0.385833689	0.569786369	0.367503153	58	0.02	0.554	234	106
Serotonin4_5_HT4_receptor-Caviaporcellus-SP-B-CHEMBL5017-Binding-All_Binary_regression	1.074764163	0.162591701	0.558813405	0.704352437	0.664208605	58	-0.502	0.569	232	118
MDA_N-Homosapiens-C-F-CHEMBL614078-Functional-C50_Binary_regression	0.81425341	0.619854242	0.664636353	0.879392311	0.534877311	58	0.085	0.588	232	109
Alpha_1aadrenergicreceptor-Bostaurus-SP-B-CHEMBL4892-Binding-All_Binary_regression	0.809582715	0.808185433	0.574057443	0.828709506	0.776962114	58	0.031	0.641	234	138
Proto_oncogenetyrosine_proteinkinaseMER-Homosapiens-SP-B-CHEMBL5331-Binding-All_Binary_regression	0.812696575	0.594147646	0.536776871	0.691547729	0.655042352	58	-0.061	0.674	231	149
PA_1-Homosapiens-C-F-CHEMBL614949-Functional-C50_Binary_regression	0.785245538	0.652823091	0.733303766	1.004831814	0.429892542	58	0.223	0.71	231	159
PutativehexokinaseHKDC1-Homosapiens-SP-F-CHEMBL1741200-Functional-C50_Binary_regression	0.47083347	0.014081232	0.269067849	0.343248135	0.181269644	58	-0.167	0.729	233	162
Tryptase-Homosapiens-PF-B-CHEMBL2095193-Binding-All_Binary_regression	1.45365981	0.134658984	0.844740124	1.075809795	0.374834021	58	-0.24	0.745	230	165
AngiotensinIIreceptor-Homosapiens-PF-B-CHEMBL2094256-Binding-All_Binary_regression	0.975096298	0.547988976	0.582449499	0.745915884	0.714375505	59	-0.166	0.416	236	79
EndothelinreceptorET_B-Rattusnorvegicus-SP-B-CHEMBL4631-Binding-All_Binary_regression	0.887476672	0.379869174	0.52203648	0.652418136	0.729580682	59	-0.35	0.449	235	92
Transporter-Rattusnorvegicus-SP-B-CHEMBL6184-Binding-All_Binary_regression	0.946059729	0.376496277	0.684671008	0.891858896	0.302056457	59	0.074	0.484	237	82
LeukotrieneB4receptor-Homosapiens-PF-B-CHEMBL2095160-Binding-All_Binary_regression	0.960785713	0.483987803	0.480614361	0.676762009	0.695326649	59	-0.211	0.497	236	93
Tubulin-Susscrofa-PF-B-CHEMBL2111354-Binding-All_Binary_regression	0.695670476	0.488573139	0.320638565	0.436226701	0.767424471	59	-0.279	0.518	235	93
Streptococcuspyogenes-Streptococcuspyogenes-O-F-CHEMBL356-Functional-All_Binary_regression	0.707245226	0.685063029	0.445494693	0.731570455	0.582916018	59	0.102	0.537	235	110
CDK8_CyclinC-Homosapiens-PC-B-CHEMBL3038474-Binding-C50_Binary_regression	0.922495275	0.126279536	0.495727947	0.661681545	0.434973823	59	-0.309	0.538	236	109
Smoothenedhomolog-Musmusculus-SP-B-CHEMBL6080-Binding-C50_Binary_regression	0.972993814	0.142663585	0.43461016	0.623731176	0.40693834	59	-0.264	0.556	236	115
Muopioidreceptor-Rattusnorvegicus-SP-F-CHEMBL270-Functional-All_Binary_regression	1.036432702	0.302094521	0.487792869	0.641491396	0.684778	59	-0.383	0.593	237	105
OS_RC_2-Homosapiens-C-F-CHEMBL2366188-Functional-C50_Binary_regression	0.482320063	0.847982761	0.707869612	1.082811081	0.161086584	59	0.687	0.629	237	144
Alphatrans_inducingprotein_VP16_-Herpessimplexvirus_type1_strain17_-SP-F-CHEMBL4218-Functional-C50_Binary_regression	0.567464511	0.006254422	0.235390698	0.28052453	0.016065051	59	-0.01	0.901	236	211
Microbialcollagenase-Clostridiumperfringens_strain13_TypeA_-SP-B-CHEMBL2802-Binding-K_Binary_regression	1.34516069	0.021570769	0.264887514	0.407699343	0.890377096	60	-0.869	0.342	239	26
Beta_2adrenergicreceptor-Caviaporcellus-SP-B-CHEMBL5414-Binding-All_Binary_regression	1.001068342	0.493165698	0.596547458	0.74615154	0.60377221	60	-0.111	0.394	241	71
Amineoxidase_coppercontaining-Homosapiens-SP-B-CHEMBL3437-Binding-All_Binary_regression	0.70159957	0.496633621	0.501099883	0.657960611	0.497415047	60	-0.001	0.401	239	79
Dihydrofolatereductase-Bostaurus-SP-B-CHEMBL1075051-Binding-C50_Binary_regression	0.873821788	0.639392697	0.555977538	0.768681461	0.846270597	60	-0.207	0.445	242	44
IMR_32-Homosapiens-C-F-CHEMBL614585-Functional-C50_Binary_regression	0.604528056	0.738270811	0.496420089	0.685973875	0.595542938	60	0.143	0.468	241	82
DNAtopoisomeraseIIalpha-Homosapiens-SP-B-CHEMBL1806-Binding-All_Binary_regression	0.594496405	0.413756295	0.349672816	0.510100932	0.476913828	60	-0.063	0.566	242	112
DopamineD5receptor-Homosapiens-SP-B-CHEMBL1850-Binding-All_Binary_regression	1.104360891	0.42449316	0.560348468	0.760079275	0.734320774	60	-0.31	0.566	240	122
Cyclooxygenase-Rattusnorvegicus-PF-B-CHEMBL2095157-Binding-C50_Binary_regression	0.775462101	0.21446615	0.577713928	0.772166601	0.197651598	60	0.017	0.567	239	109
Multidrugresistance_associatedprotein1-Homosapiens-SP-B-CHEMBL3004-Binding-All_Binary_regression	0.451813986	0.788900684	0.298976541	0.396011514	0.781316168	60	0.008	0.58	239	123
Celldivisionproteinkinase8-Homosapiens-SP-B-CHEMBL5719-Binding-All_Binary_regression	0.662880017	0.559400558	0.664882101	0.856315243	0.410210907	60	0.149	0.6	238	124
Epoxidehydrolase2-Rattusnorvegicus-SP-B-CHEMBL5669-Binding-C50_Binary_regression	0.534661768	0.346576683	0.387665925	0.527304092	0.356119606	60	-0.01	0.609	241	137
Prionprotein-Homosapiens-SP-F-CHEMBL4869-Functional-C50_Binary_regression	0.444310552	0.035035714	0.261835168	0.339352189	0.287160582	60	-0.252	0.706	239	160
Serine_threonine_proteinkinaseNek1-Homosapiens-SP-B-CHEMBL5855-Binding-All_Binary_regression	0.495920889	0.707672962	0.362889583	0.544427562	0.728776149	61	-0.021	0.188	245	37
DopamineD2receptor-Bostaurus-SP-B-CHEMBL3998-Binding-All_Binary_regression	0.878999661	0.299836793	0.653793463	0.87841068	0.344303651	61	-0.044	0.503	244	101
PC_12-Rattusnorvegicus-C-F-CHEMBL612556-Functional-C50_Binary_regression	0.727770418	0.540356196	0.557007396	0.850504039	0.483765277	61	0.057	0.513	243	107
Beta_lactamaseAmpC-EscherichiacoliK_12-SP-B-CHEMBL2026-Binding-All_Binary_regression	1.014207956	0.32450386	0.756759591	1.055749223	0.449371483	61	-0.125	0.556	243	118
TCF4_beta_catenin-Homosapiens-PC-B-CHEMBL3038511-Binding-All_Binary_regression	0.400156644	0.230427807	0.259746287	0.33192829	0.418292369	62	-0.188	0.339	248	67
TransitionalendoplasmicreticulumATPase-Homosapiens-SP-B-CHEMBL1075145-Binding-C50_Binary_regression	0.674054225	0.239702584	0.451869828	0.558413674	0.521405323	62	-0.282	0.376	248	72
LIMdomainkinase1-Homosapiens-SP-B-CHEMBL3836-Binding-All_Binary_regression	0.578739704	0.604659723	0.44201726	0.644714416	0.537821482	62	0.067	0.449	246	99
CH1-Homosapiens-C-F-CHEMBL614455-Functional-C50_Binary_regression	0.662054395	0.419161138	0.512880062	0.74275213	0.415593032	62	0.004	0.452	247	93
Humanrhinovirus14-Humanrhinovirus14-O-F-CHEMBL613759-Functional-All_Binary_regression	0.739207073	0.564387564	0.470001918	0.581617758	0.487361661	62	0.077	0.49	248	91
Alpha_chymotrypsin-Bostaurus-SP-B-CHEMBL3314-Binding-All_Binary_regression	1.238389449	0.401500389	0.603610003	0.810544984	0.722478893	62	-0.321	0.503	249	109
PI4_kinasebetasubunit-Homosapiens-SP-B-CHEMBL3268-Binding-All_Binary_regression	0.907984857	0.439443654	0.472553229	0.659380561	0.685333809	62	-0.246	0.509	246	116
Bcap37-Homosapiens-C-F-CHEMBL613842-Functional-C50_Binary_regression	0.486190779	0.006764015	0.255362862	0.323039928	0.160622537	62	-0.154	0.513	245	98
CarnitineO_palmitoyltransferase1_muscleisoform-Homosapiens-SP-B-CHEMBL2216739-Binding-C50_Binary_regression	0.547246237	0.387481178	0.323668178	0.39383308	0.655907986	62	-0.268	0.515	246	101
HistamineH1receptor-Caviaporcellus-SP-F-CHEMBL3943-Functional-All_Binary_regression	1.814848693	0.695433091	1.088058899	1.870932706	0.618950674	62	0.076	0.527	250	119
Phosphodiesterase1-Homosapiens-PF-B-CHEMBL2095150-Binding-All_Binary_regression	0.630809208	0.696260599	0.510910024	0.64826094	0.605302748	62	0.091	0.628	248	146
Hepatocytegrowthfactorreceptor-Homosapiens-SP-F-CHEMBL3717-Functional-All_Binary_regression	0.684345345	0.51014988	0.4421067	0.646954537	0.514562295	62	-0.004	0.707	246	168
Intestinalalkalinephosphatase-Homosapiens-SP-F-CHEMBL5573-Functional-C50_Binary_regression	0.451707262	0.274279272	0.297069797	0.359990981	0.164133226	62	0.11	0.842	246	203
Proteintyrosinekinase2beta-Homosapiens-SP-B-CHEMBL5469-Binding-All_Binary_regression	0.683746731	0.71917442	0.570738556	0.72986541	0.611900005	62	0.107	0.845	247	205
T1R1_T1R3-Homosapiens-PC-B-CHEMBL3832641-Binding-C50_Binary_regression	0.287294451	0.350799976	0.213831991	0.273628194	0.419553912	63	-0.069	0.333	251	56
Serotonin1_5_HT1_receptor-Rattusnorvegicus-PF-B-CHEMBL2095159-Binding-All_Binary_regression	0.792460316	0.552548786	0.435067736	0.544425081	0.672086137	63	-0.12	0.43	251	89
SelectinE-Homosapiens-SP-B-CHEMBL3890-Binding-All_Binary_regression	0.826876951	0.85161171	0.571757763	0.67795456	0.905084542	63	-0.053	0.465	251	106
cAMP_dependentproteinkinase_PKA_-Homosapiens-PF-B-CHEMBL2094138-Binding-All_Binary_regression	0.860380915	0.67141245	0.595784196	0.781869877	0.699186377	63	-0.028	0.512	251	101
L_lactatedehydrogenaseAchain-Homosapiens-SP-B-CHEMBL4835-Binding-All_Binary_regression	0.790127633	0.617768653	0.577928841	0.737378256	0.700476392	63	-0.083	0.529	253	114
Histonedeacetylase10-Homosapiens-SP-B-CHEMBL5103-Binding-All_Binary_regression	0.616587089	0.799299188	0.55104042	0.729983582	0.58973172	63	0.21	0.569	252	125
C_Cchemokinereceptortype3-Homosapiens-SP-F-CHEMBL3473-Functional-All_Binary_regression	0.659164652	0.752933058	0.535219874	0.683097541	0.726552471	63	0.026	0.569	253	132
ZR_75_1-Homosapiens-C-F-CHEMBL614393-Functional-All_Binary_regression	0.640285243	0.659980587	0.376746793	0.513751628	0.721327199	63	-0.061	0.653	253	155
Serine_threonine_proteinkinaseSgk2-Homosapiens-SP-F-CHEMBL5794-Functional-K_Binary_regression	0.74094129	0.007308578	0.424280034	0.588214413	0.187179349	63	-0.18	0.671	252	154
Intestinalalkalinephosphatase-Musmusculus-SP-F-CHEMBL3151-Functional-C50_Binary_regression	0.624319663	0.09614357	0.377226905	0.51149733	0.207400277	63	-0.111	0.783	252	190
SUMO_activatingenzyme-Homosapiens-PC-B-CHEMBL2095174-Binding-C50_Binary_regression	0.409337759	0.033937784	0.259202632	0.328352827	0.018485327	63	0.015	0.847	251	208
Enteropeptidase-Homosapiens-SP-B-CHEMBL1741195-Binding-K_Binary_regression	0.354838368	0.288555195	0.237186401	0.298363622	0.459368294	64	-0.171	0.294	257	45
cGMP_dependentproteinkinase-Eimeriatenella-SP-B-CHEMBL5036-Binding-C50_Binary_regression	0.557548678	0.634476279	0.431872718	0.548988322	0.555731973	64	0.079	0.336	256	70
CHO_AA8-Cricetulusgriseus-C-F-CHEMBL614555-Functional-C50_Binary_regression	0.938879406	0.80760506	0.61467584	0.804813633	0.847303332	64	-0.04	0.428	258	96
Trichophytonmentagrophytes-Trichophytonmentagrophytes-O-F-CHEMBL613162-Functional-All_Binary_regression	0.551506896	0.845816682	0.467397646	0.623403239	0.659980108	64	0.186	0.475	255	85
Sphingosine1_phosphatereceptorEdg_8-Homosapiens-SP-B-CHEMBL2274-Binding-All_Binary_regression	0.892868502	0.442579366	0.410333501	0.549497711	0.672567408	64	-0.23	0.476	256	85
Proteinase_activatedreceptor1-Homosapiens-SP-F-CHEMBL3974-Functional-All_Binary_regression	0.890897578	0.442291364	0.632750134	0.814074166	0.459137692	64	-0.017	0.48	258	110
MX1-Homosapiens-C-F-CHEMBL613704-Functional-C50_Binary_regression	0.828387519	0.453501733	0.378769933	0.574157939	0.656399917	64	-0.203	0.48	257	95
Leukocytecommonantigen-Homosapiens-SP-B-CHEMBL3243-Binding-All_Binary_regression	0.822733494	0.250363005	0.424630376	0.613721311	0.515510568	64	-0.265	0.527	254	115
Plasminogenactivatorinhibitor_1-Homosapiens-SP-B-CHEMBL3475-Binding-All_Binary_regression	0.796488527	0.290778738	0.482337418	0.655956907	0.563750026	64	-0.273	0.588	258	121
Formylpeptidereceptor1-Homosapiens-SP-F-CHEMBL3359-Functional-All_Binary_regression	0.752182496	0.575289954	0.533047655	0.693737517	0.563419784	64	0.012	0.607	254	141
Receptorprotein_tyrosinekinaseerbB_2-Homosapiens-SP-F-CHEMBL1824-Functional-All_Binary_regression	0.84317429	0.359329362	0.575510514	0.755334335	0.266939826	64	0.092	0.609	254	147
Serine_threonine_proteinkinasePAK4-Homosapiens-SP-B-CHEMBL4482-Binding-All_Binary_regression	0.631277915	0.516366334	0.562015095	0.679704862	0.594183715	64	-0.078	0.618	257	141
G_361-Homosapiens-C-F-CHEMBL614036-Functional-C50_Binary_regression	0.839281894	0.709160352	1.106079244	1.676227441	0.274227079	64	0.435	0.621	256	152
Peptidyl_prolylcis_transisomeraseNIMA_interacting1-Homosapiens-SP-B-CHEMBL2288-Binding-All_Binary_regression	0.843315671	0.403416958	0.511727567	0.670550546	0.564036267	64	-0.161	0.645	258	153
NervegrowthfactorreceptorTrk_A-Homosapiens-SP-F-CHEMBL2815-Functional-All_Binary_regression	0.787809904	0.467275624	0.510815729	0.632132168	0.466237184	64	0.001	0.686	254	165
DMS_114-Homosapiens-C-F-CHEMBL614642-Functional-C50_Binary_regression	0.981033459	0.520089407	0.951156745	1.170770779	0.262784723	64	0.257	0.77	258	194
Proteinfarnesyltransferase-Rattusnorvegicus-PC-B-CHEMBL2095197-Binding-C50_Binary_regression	1.222980208	0.46606112	0.71838609	0.886038455	0.690148358	65	-0.224	0.505	259	109
Tyrosine_proteinkinasereceptorTYRO3-Homosapiens-SP-B-CHEMBL5314-Binding-All_Binary_regression	0.729037573	0.398769081	0.516826347	0.618829411	0.533232791	65	-0.134	0.616	260	151
Tyrosine_proteinkinaseFYN-Homosapiens-SP-B-CHEMBL1841-Binding-All_Binary_regression	0.750628563	0.518314391	0.64053948	0.848376636	0.304751835	65	0.214	0.777	261	197
Equilibrativenucleosidetransporter1-Homosapiens-SP-B-CHEMBL1997-Binding-All_Binary_regression	1.168100447	0.441620564	0.596754061	0.823012717	0.742912563	66	-0.301	0.364	262	77
Purinenucleosidephosphorylase-Homosapiens-SP-B-CHEMBL4338-Binding-All_Binary_regression	1.30160141	0.420088069	0.887329056	1.079755427	0.666587122	66	-0.246	0.416	265	84
G_proteincoupledreceptor6-Homosapiens-SP-F-CHEMBL3714130-Functional-C50_Binary_regression	0.711641614	0.661500199	0.458098084	0.576847021	0.760159698	66	-0.099	0.455	266	89
Platelet_derivedgrowthfactorreceptor-Homosapiens-PC-B-CHEMBL2095189-Binding-All_Binary_regression	0.806085586	0.288682439	0.637846922	0.787647746	0.263872401	66	0.025	0.46	266	100
PI3_kinasep110_delta_p85_alpha-Homosapiens-PC-B-CHEMBL2111432-Binding-All_Binary_regression	0.97987151	0.331425894	0.514990021	0.65437154	0.666673517	66	-0.335	0.483	264	108
Tyrosine_proteinkinaseZAP_70-Homosapiens-SP-B-CHEMBL2803-Binding-All_Binary_regression	1.016870408	0.365623905	0.546391736	0.715194265	0.547667503	66	-0.182	0.531	262	126
Glutamatereceptorionotropic_AMPA2-Homosapiens-SP-B-CHEMBL4016-Binding-All_Binary_regression	0.826107835	0.334642509	0.513548139	0.695525566	0.47315591	66	-0.139	0.535	266	107
Melanin_concentratinghormonereceptor1-Rattusnorvegicus-SP-B-CHEMBL1075228-Binding-All_Binary_regression	0.735147109	0.238157644	0.38150358	0.472697482	0.582956449	66	-0.345	0.572	265	127
MOLM_13-Homosapiens-C-F-CHEMBL3706572-Functional-C50_Binary_regression	0.781565596	0.669789112	0.456164445	0.595473088	0.835321171	66	-0.166	0.576	263	134
ProstaglandinEsynthase2-Homosapiens-SP-B-CHEMBL4411-Binding-C50_Binary_regression	0.612547793	0.3839182	0.364122028	0.451762788	0.622707931	67	-0.239	0.324	267	72
GlutamatecarboxypeptidaseII-Homosapiens-SP-B-CHEMBL1892-Binding-All_Binary_regression	1.141132719	0.385943089	0.779448801	1.057328572	0.51051113	67	-0.125	0.327	268	65
EndothelinreceptorET_A-Susscrofa-SP-B-CHEMBL4130-Binding-All_Binary_regression	0.972916507	0.708376638	0.610151676	0.794739591	0.762767972	67	-0.054	0.404	267	92
Metabotropicglutamatereceptor5-Rattusnorvegicus-SP-F-CHEMBL2564-Functional-All_Binary_regression	0.903486961	0.509648675	0.610960332	0.739994444	0.588074839	67	-0.078	0.453	269	78
ADAMTS4-Homosapiens-SP-B-CHEMBL2318-Binding-All_Binary_regression	0.891531653	0.577862953	0.563316285	0.793627516	0.662498129	67	-0.085	0.571	267	132
Rhodesain-Trypanosomabruceirhodesiense-SP-B-CHEMBL4188-Binding-All_Binary_regression	0.746253074	0.589120972	0.447274308	0.571647286	0.75004987	67	-0.161	0.579	269	125
MDA_MB_453-Homosapiens-C-F-CHEMBL614334-Functional-C50_Binary_regression	0.531718592	0.717624237	0.603640156	0.858534098	0.213369326	67	0.504	0.732	267	186
Ilealbileacidtransporter-Homosapiens-SP-B-CHEMBL2778-Binding-All_Binary_regression	0.954065201	0.508642983	0.521803741	0.705921098	0.554873296	68	-0.046	0.239	274	48
Malonyl_CoAdecarboxylase-Homosapiens-SP-B-CHEMBL4698-Binding-C50_Binary_regression	0.97492399	0.572425623	0.601334785	0.809236071	0.573122065	68	-0.001	0.382	274	79
DNAgyrasesubunitB-Mycobacteriumsmegmatis-SP-B-CHEMBL3085613-Binding-C50_Binary_regression	0.639058834	0.800732159	0.370233482	0.48612496	0.865676538	68	-0.065	0.441	273	81
HumancoxsackievirusB3-HumancoxsackievirusB3-O-F-CHEMBL613554-Functional-C50_Binary_regression	0.521441075	0.661496588	0.477050586	0.682485876	0.512583995	68	0.149	0.451	273	104
15_hydroxyprostaglandindehydrogenase_NAD__-Homosapiens-SP-B-CHEMBL1293255-Binding-All_Binary_regression	0.591545548	0.706750287	0.408122051	0.505363495	0.744617543	68	-0.038	0.523	270	120
Epoxidehydrolase1-Homosapiens-SP-B-CHEMBL1968-Binding-C50_Binary_regression	0.890804387	0.493304914	0.494366781	0.657193549	0.6480143	68	-0.155	0.532	271	128
DualspecificityphosphataseCdc25A-Homosapiens-SP-B-CHEMBL3775-Binding-All_Binary_regression	0.661067181	0.382115572	0.462015822	0.686276343	0.313604174	68	0.069	0.54	271	117
Melanocortinreceptor3-Homosapiens-SP-F-CHEMBL4644-Functional-All_Binary_regression	0.932986134	0.354128747	0.664915596	0.941433112	0.318509992	68	0.036	0.554	272	132
Kappaopioidreceptor-Rattusnorvegicus-SP-B-CHEMBL3614-Binding-All_Binary_regression	1.103362559	0.584530602	0.636797419	0.818411303	0.747756357	68	-0.163	0.563	274	113
Carnitinepalmitoyltransferase2-Homosapiens-SP-B-CHEMBL3238-Binding-All_Binary_regression	0.578380746	0.344549086	0.391168274	0.532251161	0.549406723	68	-0.205	0.58	270	137
Tyrosyl_DNAphosphodiesterase2-Homosapiens-SP-B-CHEMBL2169736-Binding-C50_Binary_regression	0.523700237	0.528565636	0.458643011	0.573040418	0.510805294	68	0.018	0.598	273	145
Mannose_6_phosphateisomerase-Homosapiens-SP-B-CHEMBL2758-Binding-All_Binary_regression	0.481588044	0.187057416	0.35761704	0.468836376	0.016978427	68	0.17	0.613	271	160
Butyrylcholinesterase-Rattusnorvegicus-SP-B-CHEMBL3403-Binding-C50_Binary_regression	0.717120623	0.733241133	0.39492966	0.582852785	0.809264144	68	-0.076	0.618	274	155
Homeodomain_interactingproteinkinase4-Homosapiens-SP-F-CHEMBL1075167-Functional-K_Binary_regression	0.826861171	0.185643979	0.543319729	0.68416536	0.407670311	68	-0.222	0.641	271	154
ASPC1-Homosapiens-C-F-CHEMBL612588-Functional-C50_Binary_regression	0.751819266	0.588893739	0.711357018	0.963562275	0.265654288	68	0.323	0.684	270	178
Melatoninreceptor-Gallusgallus-PF-B-CHEMBL2095154-Binding-K_Binary_regression	0.993478459	0.518954237	0.546116339	0.726976407	0.759975646	69	-0.241	0.347	276	40
Prokineticinreceptor2-Cricetulusgriseus-SP-B-CHEMBL3638342-Binding-K_Binary_regression	0.693698218	0.395695409	0.445076016	0.580326176	0.462912909	69	-0.067	0.392	275	87
Cysticfibrosistransmembraneconductanceregulator-Homosapiens-SP-B-CHEMBL4051-Binding-All_Binary_regression	0.82851366	0.361845036	0.424444286	0.56198185	0.636160816	69	-0.274	0.447	277	100
DNAgyrase-Staphylococcusaureus-PC-B-CHEMBL3038482-Binding-All_Binary_regression	0.546305934	0.831523053	0.447534354	0.590722803	0.823567392	69	0.008	0.478	275	113
DNAgyrase-EscherichiacoliK_12-PC-B-CHEMBL2094139-Binding-All_Binary_regression	0.707074316	0.472683494	0.415995956	0.596283997	0.4511483	69	0.022	0.486	277	116
Xanthinedehydrogenase-Homosapiens-SP-B-CHEMBL1929-Binding-All_Binary_regression	0.922672373	0.657156528	0.733133187	1.118381089	0.668473117	69	-0.011	0.499	276	105
SK_MES_1-Homosapiens-C-F-CHEMBL614923-Functional-C50_Binary_regression	0.617170395	0.60602082	0.695057221	1.070946232	0.324507564	69	0.282	0.635	275	162
SK_HEP1-Homosapiens-C-F-CHEMBL614912-Functional-C50_Binary_regression	0.657493528	0.84773596	0.695693405	0.966490683	0.665086225	69	0.183	0.649	276	168
InhibitorofnuclearfactorkappaBkinaseepsilonsubunit-Homosapiens-SP-B-CHEMBL3529-Binding-All_Binary_regression	0.971673547	0.213635606	0.433713709	0.552497613	0.646582981	69	-0.433	0.675	277	176
NCI_H661-Homosapiens-C-F-CHEMBL1075544-Functional-C50_Binary_regression	0.563931024	0.523842805	0.454327255	0.623339348	0.370463216	69	0.153	0.693	276	182
Solutecarrierfamily40member1-Homosapiens-SP-B-CHEMBL3392948-Binding-C50_Binary_regression	0.758755989	0.35919783	0.585278844	0.735088295	0.423444191	70	-0.064	0.252	279	54
Quinonereductase2-Homosapiens-SP-B-CHEMBL3959-Binding-All_Binary_regression	0.876636381	0.460466578	0.453534179	0.621565043	0.737042535	70	-0.277	0.367	282	71
CarbonicanhydraseVI-Homosapiens-SP-B-CHEMBL3025-Binding-All_Binary_regression	0.920466143	0.540734201	0.573478801	0.848123162	0.359392108	70	0.181	0.38	279	84
AngiotensinIItype1a_AT_1a_receptor-Bostaurus-SP-B-CHEMBL3374-Binding-All_Binary_regression	0.762218183	0.482374124	0.458213969	0.6420078	0.49193976	70	-0.01	0.385	279	78
Tubulin-Bostaurus-PF-B-CHEMBL2094134-Binding-All_Binary_regression	0.448701436	0.332994315	0.29141527	0.39703355	0.52428658	70	-0.191	0.437	282	96
P2Xpurinoceptor3-Rattusnorvegicus-SP-F-CHEMBL4824-Functional-All_Binary_regression	0.989359573	0.249676928	0.505196128	0.671506062	0.498942897	70	-0.249	0.484	279	115
Integrinalpha_V_beta_5-Homosapiens-PC-B-CHEMBL2096675-Binding-All_Binary_regression	0.977205221	0.621209572	0.593883502	0.7841973	0.624916919	70	-0.004	0.545	282	135
DopamineD1receptor-Susscrofa-SP-B-CHEMBL5067-Binding-K_Binary_regression	0.780188779	0.312097937	0.360452564	0.472015277	0.581945187	70	-0.27	0.644	279	159
CAAXprenylprotease2-SaccharomycescerevisiaeS288c-SP-B-CHEMBL1250413-Binding-C50_Binary_regression	0.567192526	0.175188388	0.310287827	0.43294446	0.269752776	70	-0.095	0.893	282	249
GABA_Areceptor_anionchannel-Bostaurus-PCG-B-CHEMBL2094107-Binding-All_Binary_regression	0.82700016	0.548569123	0.54242622	0.708816938	0.655058527	71	-0.106	0.375	285	68
Hydroxycarboxylicacidreceptor2-Homosapiens-SP-B-CHEMBL3785-Binding-All_Binary_regression	0.817488012	0.319025787	0.428313909	0.541715894	0.681985063	71	-0.363	0.495	285	108
Growthfactorreceptor_boundprotein2-Homosapiens-SP-B-CHEMBL3663-Binding-All_Binary_regression	0.970331017	0.586744204	0.656881593	0.923892526	0.619407157	71	-0.033	0.523	284	128
CWR22R-Homosapiens-C-F-CHEMBL612657-Functional-C50_Binary_regression	0.4308887	0.832885802	0.613817887	0.93361086	0.293373429	71	0.54	0.525	285	137
Adrenergicreceptoralpha_1-Rattusnorvegicus-PF-F-CHEMBL1907610-Functional-All_Binary_regression	0.709366741	0.701053308	0.607251815	0.741834148	0.684742049	71	0.016	0.526	285	111
Acyl_CoAdesaturase1-Musmusculus-SP-B-CHEMBL5353-Binding-C50_Binary_regression	0.920520869	0.232994648	0.717098591	0.943907029	0.183171818	71	0.05	0.579	283	154
Protein_tyrosinephosphataseLC_PTP-Homosapiens-SP-F-CHEMBL2219-Functional-C50_Binary_regression	0.723528682	0.078987073	0.512125033	0.658026027	0.122214533	71	-0.043	0.63	285	168
GABAtransporter1-Musmusculus-SP-B-CHEMBL5445-Binding-All_Binary_regression	0.73345938	0.553688279	0.333062012	0.543470659	0.678146792	72	-0.124	0.47	289	83
Cyclin_dependentkinase6-Homosapiens-SP-B-CHEMBL2508-Binding-All_Binary_regression	0.572192817	0.470856758	0.379204987	0.545671765	0.381583782	72	0.089	0.503	289	116
G_proteincoupledreceptorkinase2-Homosapiens-SP-B-CHEMBL4079-Binding-All_Binary_regression	0.850659233	0.481940305	0.512912035	0.676197937	0.617693858	72	-0.136	0.508	286	133
Acetylcholinesterase-Musmusculus-SP-B-CHEMBL3198-Binding-All_Binary_regression	0.91371775	0.554397644	0.679365595	0.949763321	0.587906912	72	-0.034	0.521	289	133
Streptococcuspneumoniae-Streptococcuspneumoniae-O-F-CHEMBL347-Functional-All_Binary_regression	0.701843822	0.696903198	0.487076917	0.670481545	0.727538243	72	-0.031	0.544	286	127
ProteinarginineN_methyltransferase5-Homosapiens-SP-B-CHEMBL1795116-Binding-All_Binary_regression	0.441784741	0.335305656	0.338922573	0.461913522	0.441890189	72	-0.107	0.581	287	155
Trypanothionereductase-Trypanosomacruzi-SP-B-CHEMBL5131-Binding-All_Binary_regression	0.705022452	0.520703099	0.371516054	0.50342292	0.638015231	72	-0.117	0.629	287	171
HEL-Homosapiens-C-F-CHEMBL613888-Functional-All_Binary_regression	0.656050822	0.683149233	0.844849042	1.13600338	0.212739579	72	0.47	0.71	286	195
5637-Homosapiens-C-F-CHEMBL612565-Functional-C50_Binary_regression	0.635847157	0.736887375	0.794799518	1.14035776	0.225838924	72	0.511	0.716	288	198
Dihydrofolatereductase-Lactobacilluscasei-SP-B-CHEMBL2902-Binding-All_Binary_regression	1.035956825	0.357396669	0.438212079	0.618203367	0.705383208	73	-0.348	0.345	291	75
Interleukin_8receptorA-Homosapiens-SP-B-CHEMBL4029-Binding-All_Binary_regression	0.689433048	0.532757749	0.486258385	0.598721626	0.691897903	73	-0.159	0.461	291	105
J82-Homosapiens-C-F-CHEMBL614586-Functional-C50_Binary_regression	0.753353018	0.511881837	0.565304803	0.770912019	0.35945542	73	0.152	0.553	292	146
Dualspecificityproteinphosphatase3-Homosapiens-SP-B-CHEMBL2635-Binding-All_Binary_regression	0.639823389	0.200179526	0.311499179	0.453290448	0.495951032	73	-0.296	0.612	293	164
Furin-Homosapiens-SP-B-CHEMBL2611-Binding-All_Binary_regression	0.830917114	0.68004773	0.510091023	0.678179835	0.744288458	74	-0.064	0.26	297	49
Neprilysin-Oryctolaguscuniculus-SP-B-CHEMBL3768-Binding-All_Binary_regression	0.992678922	0.255561625	0.672658241	0.864584917	0.213681114	74	0.042	0.386	294	81
Estrogenreceptor-Homosapiens-PF-F-CHEMBL2093866-Functional-All_Binary_regression	1.059258439	0.365234938	0.670269206	0.874649433	0.604855987	74	-0.24	0.396	295	84
Calciumsensingreceptor-Homosapiens-SP-B-CHEMBL1878-Binding-C50_Binary_regression	0.789186878	0.336134336	0.474546046	0.670969935	0.473360607	74	-0.137	0.425	296	95
AcylcoenzymeA_cholesterolacyltransferase-Homosapiens-SP-B-CHEMBL2265-Binding-All_Binary_regression	0.77508216	0.624789205	0.564537659	0.724752877	0.570423519	74	0.054	0.435	295	104
D_amino_acidoxidase-Homosapiens-SP-B-CHEMBL5485-Binding-All_Binary_regression	1.063024045	0.459260101	0.657126818	0.960396819	0.660429917	74	-0.201	0.439	294	110
RibosomalproteinS6kinasealpha2-Homosapiens-SP-B-CHEMBL3906-Binding-All_Binary_regression	0.704306082	0.51417064	0.490484067	0.62784777	0.556330431	74	-0.042	0.445	294	112
Arachidonate15_lipoxygenase-Homosapiens-SP-B-CHEMBL2903-Binding-All_Binary_regression	0.529747253	0.703481361	0.423156051	0.582293885	0.602310175	74	0.101	0.478	296	118
CytosolicphospholipaseA2-Homosapiens-SP-B-CHEMBL3816-Binding-All_Binary_regression	0.838807367	0.508949481	0.488019916	0.620344453	0.63478659	74	-0.126	0.484	296	124
Neuronalacetylcholinereceptor_alpha4_beta4-Rattusnorvegicus-PC-B-CHEMBL1907595-Binding-All_Binary_regression	0.768848034	0.782345987	0.633724965	0.812669617	0.784437432	74	-0.002	0.533	294	122
P_glycoprotein1-Homosapiens-SP-F-CHEMBL4302-Functional-All_Binary_regression	1.114019452	0.831270826	0.712630442	1.051540927	0.834347524	74	-0.003	0.613	297	168
C8166-Homosapiens-C-F-CHEMBL614533-Functional-C50_Binary_regression	1.293925284	0.390479585	1.109277401	1.445603522	0.257313668	74	0.133	0.693	294	196
Toll_likereceptor9-Homosapiens-SP-B-CHEMBL5804-Binding-C50_Binary_regression	0.487363855	0.647614473	0.286287509	0.414768578	0.730690948	74	-0.083	0.765	294	212
Plateletactivatingfactorreceptor-Caviaporcellus-SP-B-CHEMBL5136-Binding-All_Binary_regression	0.747205339	0.702495936	0.625276176	0.778362672	0.521795912	75	0.181	0.503	301	127
MonoamineoxidaseA-Bostaurus-SP-B-CHEMBL3254-Binding-All_Binary_regression	1.261655299	0.490825829	0.7596644	1.09872742	0.519708444	75	-0.029	0.52	299	82
Type_1angiotensinIIreceptor-Homosapiens-SP-F-CHEMBL227-Functional-All_Binary_regression	0.508844408	0.859190495	0.296284129	0.374013492	0.73572048	75	0.123	0.675	300	189
PhenylethanolamineN_methyltransferase-Bostaurus-SP-B-CHEMBL2331-Binding-All_Binary_regression	4.170470932	0.0026075	1.25970496	2.180051095	0.243606098	76	-0.241	0.3	303	51
Neuraminidase-InfluenzaAvirus_A_PuertoRico_8_1934_H1N1__-SP-B-CHEMBL2051-Binding-All_Binary_regression	1.204800023	0.50140526	0.716604803	0.886476601	0.708426088	76	-0.207	0.309	304	67
Tastereceptortype2member8-Homosapiens-SP-B-CHEMBL3988599-Binding-C50_Binary_regression	0.458442814	0.591124012	0.418264113	0.503430042	0.483992366	76	0.107	0.351	306	86
Serine_threonine_proteinkinaseWEE1-Homosapiens-SP-B-CHEMBL5491-Binding-All_Binary_regression	0.69133365	0.469357	0.517001912	0.718935415	0.557788627	76	-0.088	0.365	306	100
Sphingosinekinase1-Homosapiens-SP-B-CHEMBL4394-Binding-All_Binary_regression	0.83202155	0.460674265	0.580534065	0.762387466	0.492992981	76	-0.032	0.473	304	106
Acetylcholinesterase-Torpedocalifornica-SP-B-CHEMBL4780-Binding-All_Binary_regression	1.276113768	0.567858279	0.736468439	0.977199066	0.729297038	76	-0.161	0.582	306	147
A_427-Homosapiens-C-F-CHEMBL614515-Functional-C50_Binary_regression	0.778100648	0.737546798	0.695174632	0.985685507	0.502671529	76	0.235	0.595	304	168
MDA_MB_361-Homosapiens-C-F-CHEMBL614129-Functional-C50_Binary_regression	0.621707859	0.885911225	0.54652015	0.734809596	0.807840372	76	0.078	0.675	303	191
769_P-Homosapiens-C-F-CHEMBL1075385-Functional-C50_Binary_regression	0.46714951	0.766120857	0.665911793	1.001222532	0.138066612	77	0.628	0.57	308	159
Serine_threonine_proteinkinase_endoribonucleaseIRE1-Homosapiens-SP-B-CHEMBL1163101-Binding-All_Binary_regression	0.701378644	0.251762775	0.462432735	0.617153075	0.339509808	78	-0.088	0.445	313	115
LeukotrieneB4receptor1-Homosapiens-SP-B-CHEMBL3911-Binding-All_Binary_regression	0.762994157	0.586438743	0.485740668	0.595993398	0.640345686	78	-0.054	0.492	311	112
Hormonesensitivelipase-Homosapiens-SP-B-CHEMBL3590-Binding-C50_Binary_regression	0.975481844	0.20373197	0.501872368	0.635395173	0.441247919	78	-0.238	0.517	312	128
Dualspecificitytyrosine_phosphorylation_regulatedkinase1B-Homosapiens-SP-B-CHEMBL5543-Binding-All_Binary_regression	0.832526057	0.366263016	0.479088275	0.579886792	0.615217279	78	-0.249	0.525	310	145
NCI_H69-Homosapiens-C-F-CHEMBL614805-Functional-C50_Binary_regression	0.787191476	0.7135106	0.717311552	1.006399745	0.555885985	78	0.158	0.583	310	174
Plasmodiumberghei-Plasmodiumberghei-O-F-CHEMBL612653-Functional-C50_Binary_regression	0.739586109	0.46426716	0.596723718	0.865190784	0.478720919	78	-0.014	0.642	311	189
RKO-Homosapiens-C-F-CHEMBL614879-Functional-C50_Binary_regression	0.70710718	0.74705521	1.044164385	1.397078294	0.337650012	78	0.409	0.686	314	209
ZincfingerproteinGLI1-Musmusculus-SP-F-CHEMBL5007-Functional-C50_Binary_regression	0.424773683	0.200135091	0.242302375	0.298482818	0.228765602	78	-0.029	0.887	311	273
Humanimmunodeficiencyvirustype2_ISOLATEROD_-Humanimmunodeficiencyvirustype2_ISOLATEROD_-O-F-CHEMBL2366865-Functional-C50_Binary_regression	0.800859447	0.649345447	0.53907938	0.711883841	0.755482854	79	-0.106	0.438	316	116
Aldosereductase-Bostaurus-SP-B-CHEMBL3081-Binding-All_Binary_regression	0.726155632	0.552137722	0.450642575	0.64014989	0.678569852	79	-0.126	0.439	317	102
Adrenergicreceptoralpha_1-Homosapiens-PF-B-CHEMBL2094251-Binding-All_Binary_regression	0.981045223	0.441050579	0.446737949	0.576430259	0.718870201	79	-0.278	0.595	315	167
Plasmodiumyoelii-Plasmodiumyoelii-O-F-CHEMBL612889-Functional-All_Binary_regression	0.779413985	0.201600387	0.738277545	0.947249307	0.060788827	79	0.141	0.749	315	227
Hypoxia_induciblefactorprolylhydroxylase1-Homosapiens-SP-B-CHEMBL3028-Binding-All_Binary_regression	0.727172915	0.782475987	0.509041996	0.706277578	0.811618559	80	-0.029	0.38	320	96
PeptideN_myristoyltransferase1-Homosapiens-SP-B-CHEMBL2593-Binding-All_Binary_regression	0.802206641	0.692621674	0.49013365	0.667922658	0.655586392	80	0.037	0.397	322	90
TransientreceptorpotentialcationchannelsubfamilyVmember4-Homosapiens-SP-B-CHEMBL3119-Binding-All_Binary_regression	0.697023751	0.671953947	0.421978876	0.58478538	0.767649805	80	-0.096	0.531	321	144
C5aanaphylatoxinchemotacticreceptor-Homosapiens-SP-B-CHEMBL2373-Binding-All_Binary_regression	0.882145768	0.592566574	0.525705352	0.69802555	0.785004145	80	-0.192	0.566	321	148
Huh_7-Homosapiens-C-F-CHEMBL614039-Functional-C50_Binary_regression	0.82759531	0.516274478	0.599306906	0.87470316	0.371313539	80	0.145	0.609	322	178
Potassium_transportingATPase-Susscrofa-PC-B-CHEMBL2095228-Binding-C50_Binary_regression	1.127782563	0.217634177	0.41081695	0.566768717	0.609246731	81	-0.392	0.283	323	77
VitaminDreceptor-Homosapiens-SP-B-CHEMBL1977-Binding-All_Binary_regression	0.911231582	0.746215292	0.542095101	0.75150806	0.79963362	81	-0.053	0.386	323	94
Histonedeacetylase_HDAC1andHDAC2_-Homosapiens-PF-B-CHEMBL2111429-Binding-C50_Binary_regression	0.637096435	0.653645015	0.39376447	0.52473078	0.708616137	81	-0.055	0.477	323	103
CEM_SS-Homosapiens-C-F-CHEMBL614548-Functional-C50_Binary_regression	0.916955213	0.661454608	0.606868476	0.803720052	0.660736902	81	0.001	0.489	323	102
CREB_bindingprotein-Homosapiens-SP-B-CHEMBL5747-Binding-All_Binary_regression	0.631624268	0.667759867	0.439021095	0.631358778	0.64007534	81	0.028	0.544	324	153
CysteineproteaseATG4B-Homosapiens-SP-F-CHEMBL1741221-Functional-C50_Binary_regression	0.432136861	0.033208055	0.232887664	0.319931326	-0.002347537	81	0.036	0.91	325	293
Platelet_derivedgrowthfactorreceptorbeta-Musmusculus-SP-B-CHEMBL2749-Binding-C50_Binary_regression	0.729187694	0.544964924	0.411876425	0.502118592	0.682257465	82	-0.137	0.397	326	113
CarbonicanhydraseVA-Homosapiens-SP-B-CHEMBL4789-Binding-All_Binary_regression	0.730511785	0.816044942	0.694527403	0.862847484	0.697839742	82	0.118	0.413	327	110
PhospholipaseA2groupIIA-Homosapiens-SP-B-CHEMBL3474-Binding-C50_Binary_regression	1.00003692	0.569508356	0.578438832	0.748746289	0.705783355	82	-0.136	0.429	330	117
Hepaticlipase-Homosapiens-SP-B-CHEMBL2127-Binding-C50_Binary_regression	0.733178448	0.405726568	0.505897112	0.59929553	0.58920274	82	-0.183	0.44	328	109
Bromodomain_containingprotein3-Homosapiens-SP-B-CHEMBL1795186-Binding-All_Binary_regression	0.704144537	0.485983803	0.340164992	0.504704275	0.697715524	82	-0.212	0.467	327	113
Opioidreceptor-Rattusnorvegicus-PF-B-CHEMBL2094129-Binding-All_Binary_regression	1.356301859	0.22829708	0.807663122	1.06798519	0.468160584	82	-0.24	0.473	326	118
U2OS-Homosapiens-C-F-CHEMBL615023-Functional-C50_Binary_regression	0.795417682	0.656436178	0.616728612	0.869513306	0.554482419	82	0.102	0.643	330	200
Serine_threonine_proteinkinaseTBK1-Homosapiens-SP-B-CHEMBL5408-Binding-All_Binary_regression	0.879437341	0.258331059	0.400492281	0.543212575	0.610300606	83	-0.352	0.667	333	210
Glutamate_NMDA_receptor-Homosapiens-PCG-B-CHEMBL2094124-Binding-All_Binary_regression	1.067617977	0.664165192	0.650784309	0.806011239	0.743678999	84	-0.08	0.375	338	102
Urease-Canavaliaensiformis-SP-B-CHEMBL4161-Binding-All_Binary_regression	0.687594802	0.440425021	0.385380983	0.51652658	0.632124042	84	-0.192	0.377	335	64
Genomepolyprotein-HepatitisCvirusgenotype1b_isolateJapanese__HCV_-SP-B-CHEMBL3988603-Binding-C50_Binary_regression	0.454621368	0.259647787	0.32451627	0.448750486	0.128040707	84	0.132	0.45	338	133
CaseinkinaseII-Homosapiens-PCG-B-CHEMBL2095191-Binding-All_Binary_regression	1.085723262	0.38430372	0.592985437	0.721747087	0.67789179	84	-0.294	0.474	335	132
Hepatocyte-Rattusnorvegicus-C-F-CHEMBL613362-Functional-C50_Binary_regression	0.783192588	0.826431139	0.533589333	0.778493624	0.839648677	84	-0.013	0.476	336	118
Matriptase-Homosapiens-SP-B-CHEMBL3018-Binding-All_Binary_regression	1.209397339	0.31066208	0.549981572	0.865489256	0.608333913	84	-0.298	0.507	338	149
InfluenzaAvirus_A_PR_8_34_H1N1__-InfluenzaAvirus_A_PuertoRico_8_1934_H1N1__-O-F-CHEMBL612610-Functional-C50_Binary_regression	0.586648818	0.7954068	0.433640954	0.657422348	0.71517882	84	0.08	0.59	338	181
Tyrosine_proteinkinasereceptorUFO-Homosapiens-SP-B-CHEMBL4895-Binding-All_Binary_regression	0.823977271	0.511922936	0.549734585	0.731572883	0.382970118	84	0.129	0.677	334	214
Bromodomain_containingprotein2-Homosapiens-SP-B-CHEMBL1293289-Binding-All_Binary_regression	0.568153695	0.683130825	0.31668779	0.431793028	0.823843092	85	-0.141	0.462	341	115
8505C-Homosapiens-C-F-CHEMBL1075387-Functional-C50_Binary_regression	0.465232741	0.713093179	0.540997278	0.943855011	-0.008564035	85	0.722	0.486	341	153
Neuronalacetylcholinereceptor-Rattusnorvegicus-PCG-B-CHEMBL2094110-Binding-All_Binary_regression	1.121074096	0.701017587	0.71348271	0.929302082	0.74029559	86	-0.039	0.365	346	99
Thyroidhormonereceptoralpha-Homosapiens-SP-B-CHEMBL1860-Binding-All_Binary_regression	0.741328409	0.707209377	0.532256177	0.696364801	0.741685341	86	-0.034	0.377	343	103
AcylcoenzymeA_cholesterolacyltransferase1-Homosapiens-SP-B-CHEMBL2782-Binding-C50_Binary_regression	0.648485846	0.588187873	0.437230411	0.599567266	0.671914755	86	-0.084	0.397	345	112
InhibitorofnuclearfactorkappaBkinasealphasubunit-Homosapiens-SP-B-CHEMBL3476-Binding-All_Binary_regression	0.650056469	0.413605876	0.478039454	0.626281354	0.294975737	86	0.119	0.471	346	139
L6-Rattusnorvegicus-C-F-CHEMBL614793-Functional-C50_Binary_regression	0.700993194	0.657643601	0.443110632	0.598031634	0.697543381	86	-0.04	0.508	342	145
ProteinMdm4-Homosapiens-SP-B-CHEMBL1255126-Binding-All_Binary_regression	0.646222976	0.660224691	0.352483478	0.489041582	0.784231551	86	-0.124	0.543	345	157
RibosomalproteinS6kinasealpha3-Homosapiens-SP-B-CHEMBL2345-Binding-All_Binary_regression	0.973250972	0.492892463	0.558803457	0.7055622	0.681881611	86	-0.189	0.552	343	163
Glutaminyl_peptidecyclotransferase-Homosapiens-SP-B-CHEMBL4508-Binding-All_Binary_regression	0.641084277	0.569123485	0.395973115	0.533271609	0.755819705	86	-0.187	0.561	346	156
Misshapen_likekinase1-Homosapiens-SP-F-CHEMBL5518-Functional-K_Binary_regression	0.739005798	0.312025881	0.51143074	0.661559462	0.333168988	86	-0.021	0.655	343	209
Peroxisomeproliferator_activatedreceptorgamma_Nuclearreceptorcoactivator2-Homosapiens-PI-F-CHEMBL2095163-Functional-C50_Binary_regression	0.369986521	0.132012101	0.247708409	0.309275286	0.143063213	86	-0.011	0.822	344	276
CyclinT1-Homosapiens-SP-B-CHEMBL2108-Binding-C50_Binary_regression	0.669842219	0.533891295	0.470881522	0.679164435	0.53463871	87	-0.001	0.339	349	89
Humanherpesvirus3-Humanherpesvirus3-O-F-CHEMBL613132-Functional-C50_Binary_regression	1.145048349	0.408417123	0.768422015	1.018759033	0.585997517	87	-0.178	0.487	347	142
Angiotensin_convertingenzyme-Rattusnorvegicus-SP-B-CHEMBL2625-Binding-All_Binary_regression	1.159732504	0.446216983	0.59398065	0.874651527	0.635822831	87	-0.19	0.487	348	122
ADAM17-Susscrofa-SP-B-CHEMBL3332-Binding-All_Binary_regression	0.706972934	0.483903176	0.417060957	0.592199045	0.609637836	87	-0.126	0.539	348	144
T_cells--C-F-CHEMBL614309-Functional-C50_Binary_regression	0.75309388	0.694237089	0.522983326	0.659249498	0.755828206	88	-0.062	0.451	350	128
Neuronalacetylcholinereceptor_alpha3_beta4-Homosapiens-PC-B-CHEMBL1907594-Binding-All_Binary_regression	0.931629579	0.592449032	0.49839836	0.617034454	0.805999451	88	-0.214	0.457	351	118
MAPkinasep38-Homosapiens-PF-B-CHEMBL2094115-Binding-All_Binary_regression	0.990016119	0.440156849	0.492877622	0.664881098	0.732121211	88	-0.292	0.48	354	143
Endothelin_convertingenzyme1-Homosapiens-SP-B-CHEMBL4791-Binding-All_Binary_regression	0.709249538	0.474640829	0.471219165	0.597575062	0.620442296	88	-0.146	0.485	350	139
Nociceptinreceptor-Homosapiens-SP-F-CHEMBL2014-Functional-All_Binary_regression	0.773504304	0.486064494	0.561715646	0.731427936	0.584599634	88	-0.099	0.485	351	132
Acetyl_CoAcarboxylase1-Homosapiens-SP-B-CHEMBL3351-Binding-C50_Binary_regression	0.550580601	0.597709158	0.46430813	0.636388678	0.472083005	88	0.126	0.542	350	158
ProstanoidIPreceptor-Homosapiens-SP-B-CHEMBL1995-Binding-All_Binary_regression	0.953214546	0.519643675	0.546542023	0.692648962	0.694719892	89	-0.175	0.429	356	127
U_87MG-Homosapiens-C-F-CHEMBL614247-Functional-C50_Binary_regression	0.762682343	0.807156374	0.583315103	0.841217663	0.74237151	89	0.065	0.603	357	202
NCI_N87-Homosapiens-C-F-CHEMBL614197-Functional-C50_Binary_regression	0.6902937	0.785381416	0.791700502	1.095823035	0.5699264	89	0.215	0.636	356	214
Proteinskinhead_1-Caenorhabditiselegans-SP-F-CHEMBL2146298-Functional-C50_Binary_regression	0.381794069	0.146593428	0.275558387	0.354704706	0.256290996	89	-0.11	0.768	357	260
Solutecarrierfamily22member12-Homosapiens-SP-B-CHEMBL6120-Binding-All_Binary_regression	0.758140597	0.158230342	0.497526239	0.659123018	0.401838807	90	-0.244	0.276	360	64
Dihydroorotatedehydrogenase-Plasmodiumfalciparum-SP-B-CHEMBL3486-Binding-All_Binary_regression	0.910690327	0.400341782	0.453364464	0.589434837	0.704926808	90	-0.305	0.338	360	101
HaCaT-Homosapiens-C-F-CHEMBL614392-Functional-C50_Binary_regression	0.640410036	0.420279891	0.492959214	0.770204537	0.200149095	90	0.22	0.364	359	100
AdenosineA3receptor-Rattusnorvegicus-SP-B-CHEMBL3360-Binding-K_Binary_regression	0.986642385	0.525934285	0.506985825	0.66408702	0.781839604	90	-0.256	0.414	359	114
Sodium_calciumexchanger1-Homosapiens-SP-B-CHEMBL4076-Binding-C50_Binary_regression	0.433721642	0.25762014	0.316815634	0.431320032	0.264581536	90	-0.007	0.429	360	122
MonoamineoxidaseB-Bostaurus-SP-B-CHEMBL2756-Binding-All_Binary_regression	2.111479373	0.485756988	0.767648335	1.054905425	0.854020179	90	-0.368	0.488	358	98
Neprilysin-Rattusnorvegicus-SP-B-CHEMBL3369-Binding-All_Binary_regression	1.111224357	0.354739224	0.657256197	0.842382044	0.418469527	90	-0.064	0.495	360	155
Voltage_gatedT_typecalciumchannelalpha_1Gsubunit-Homosapiens-SP-B-CHEMBL4641-Binding-All_Binary_regression	0.534577414	0.644493413	0.370662587	0.506298549	0.519492409	90	0.125	0.52	358	136
CaseinkinaseIepsilon-Homosapiens-SP-B-CHEMBL4937-Binding-All_Binary_regression	0.576946999	0.67099136	0.36880235	0.495961066	0.743414609	90	-0.072	0.52	361	171
THP_1-Homosapiens-C-A-CHEMBL614245-ADME-All_Binary_regression	0.593757896	0.300989101	0.300535659	0.390582822	0.572983925	90	-0.272	0.544	360	166
Macrophagecolonystimulatingfactorreceptor-Homosapiens-SP-F-CHEMBL1844-Functional-All_Binary_regression	0.823853799	0.514917999	0.607289359	0.762557786	0.600819961	90	-0.086	0.653	360	220
Envelopeglycoproteingp160-Humanimmunodeficiencyvirus1-SP-B-CHEMBL1293311-Binding-C50_Binary_regression	0.372385405	0.033139335	0.160104884	0.220952963	0.023391657	90	0.01	0.723	359	242
SodiumchannelproteintypeXalphasubunit-Rattusnorvegicus-SP-B-CHEMBL4017-Binding-C50_Binary_regression	0.749421953	0.288372829	0.357542037	0.440774228	0.724978759	91	-0.437	0.268	364	62
Dopaminereceptor-Rattusnorvegicus-PF-B-CHEMBL2093868-Binding-All_Binary_regression	1.119200558	0.149947999	0.617405317	0.815305443	0.352375999	91	-0.202	0.444	364	119
Orexinreceptor1-Rattusnorvegicus-SP-B-CHEMBL1075232-Binding-All_Binary_regression	0.771278903	0.277878275	0.395299957	0.57590885	0.488137477	91	-0.21	0.569	363	163
DNAtopoisomeraseI-Homosapiens-SP-B-CHEMBL1781-Binding-All_Binary_regression	0.727166276	0.59865452	0.37531446	0.512339751	0.770259897	92	-0.172	0.401	369	116
ProteinkinaseCepsilon-Homosapiens-SP-B-CHEMBL3582-Binding-All_Binary_regression	0.999609456	0.471305987	0.669026544	0.841191417	0.560615184	92	-0.089	0.519	367	161
Protein_glutaminegamma_glutamyltransferase-Homosapiens-SP-B-CHEMBL2730-Binding-All_Binary_regression	0.795497607	0.395005952	0.450612326	0.616404367	0.579596233	92	-0.185	0.532	369	178
AngiotensinIItype2_AT_2_receptor-Homosapiens-SP-B-CHEMBL4607-Binding-All_Binary_regression	0.83500046	0.539512922	0.572110385	0.822233079	0.507809675	92	0.032	0.56	368	177
Serotonin1b_5_HT1b_receptor-Rattusnorvegicus-SP-B-CHEMBL3459-Binding-All_Binary_regression	0.78024053	0.596550177	0.560605444	0.690521388	0.658671678	92	-0.062	0.605	368	203
Vascularendothelialgrowthfactorreceptor3-Homosapiens-SP-B-CHEMBL1955-Binding-All_Binary_regression	0.909579427	0.382399212	0.664412574	0.864882567	0.365843349	92	0.017	0.641	366	218
Melanocortinreceptor1-Musmusculus-SP-B-CHEMBL4077-Binding-All_Binary_regression	0.972388672	0.563810973	0.439379721	0.566026012	0.848175107	92	-0.284	0.659	370	218
EndothelinreceptorET_B-Susscrofa-SP-B-CHEMBL3949-Binding-All_Binary_regression	0.820868305	0.648744	0.449424242	0.57392295	0.810368963	93	-0.162	0.374	373	114
BradykininB1receptor-Homosapiens-SP-F-CHEMBL4308-Functional-All_Binary_regression	0.997222364	0.36077538	0.634291269	0.830715134	0.55240918	93	-0.192	0.535	371	172
Acyl_CoAdesaturase1-Rattusnorvegicus-SP-B-CHEMBL5424-Binding-C50_Binary_regression	0.869781852	0.281408118	0.627996368	0.774726067	0.393634148	94	-0.112	0.556	377	172
Bcl_2_likeprotein1-Musmusculus-SP-B-CHEMBL3309112-Binding-All_Binary_regression	0.686004627	0.319403185	0.465202269	0.60070879	0.436166794	94	-0.117	0.596	375	201
NeuropeptideYreceptortype2-Homosapiens-SP-B-CHEMBL4018-Binding-All_Binary_regression	0.746261367	0.752175442	0.382092097	0.5053539	0.864128793	94	-0.112	0.631	374	220
Caspase_8-Homosapiens-SP-B-CHEMBL3776-Binding-All_Binary_regression	0.787865058	0.666407171	0.624248989	0.829090726	0.661055766	94	0.005	0.637	378	228
Giardiaintestinalis-Giardiaintestinalis-O-F-CHEMBL612652-Functional-All_Binary_regression	0.59851556	0.760590455	0.451594083	0.595709362	0.770013541	95	-0.009	0.408	380	121
RetinoidXreceptoralpha-Homosapiens-SP-B-CHEMBL2061-Binding-All_Binary_regression	0.770876441	0.592527137	0.445436664	0.576388893	0.747099386	95	-0.155	0.45	381	124
NUGC_3-Homosapiens-C-F-CHEMBL614208-Functional-C50_Binary_regression	0.560701798	0.712728618	0.610277027	0.830851421	0.444555949	95	0.268	0.497	379	173
Tyrosine_proteinkinaseHCK-Homosapiens-SP-B-CHEMBL3234-Binding-All_Binary_regression	0.765199676	0.456713625	0.572060517	0.756533022	0.478233972	95	-0.022	0.542	379	191
BetaLactamase-Pseudomonasaeruginosa-SP-B-CHEMBL1293246-Binding-C50_Binary_regression	0.422037987	0.057150311	0.289754136	0.423166806	0.124535111	95	-0.067	0.768	380	275
M21-Homosapiens-C-F-CHEMBL614117-Functional-C50_Binary_regression	0.612165651	0.67503512	0.386718856	0.557913271	0.739786552	96	-0.065	0.291	385	77
TransientreceptorpotentialcationchannelsubfamilyAmember1-Homosapiens-SP-B-CHEMBL6007-Binding-C50_Binary_regression	0.729650497	0.642762016	0.587044598	0.785989158	0.65664593	96	-0.014	0.419	385	113
Celldivisioncycle7_relatedproteinkinase-Homosapiens-SP-B-CHEMBL5443-Binding-All_Binary_regression	0.895034697	0.280658728	0.618685107	0.845513806	0.457719615	96	-0.177	0.488	385	161
Ephrintype_Areceptor2-Homosapiens-SP-B-CHEMBL2068-Binding-All_Binary_regression	0.51410241	0.664071248	0.441929225	0.647588127	0.618747369	96	0.045	0.494	385	175
BotulinumneurotoxintypeA-Clostridiumbotulinum-SP-B-CHEMBL5192-Binding-All_Binary_regression	0.663845806	0.356690026	0.442871606	0.571601677	0.481432704	96	-0.125	0.498	383	166
Prolylendopeptidase-Homosapiens-SP-B-CHEMBL3202-Binding-All_Binary_regression	1.322999354	0.35928069	0.693693982	0.884345104	0.605258423	96	-0.246	0.559	383	189
CaseinkinaseIdelta-Homosapiens-SP-B-CHEMBL2828-Binding-All_Binary_regression	0.674961155	0.779738565	0.354469885	0.478472855	0.895004673	96	-0.115	0.57	384	204
Platelet_derivedgrowthfactorreceptoralpha-Homosapiens-SP-B-CHEMBL2007-Binding-All_Binary_regression	0.951857069	0.415282615	0.703262671	0.98276943	0.23346264	96	0.182	0.589	382	212
HumanrhinovirusAprotease-Humanrhinovirussp_-SP-B-CHEMBL2857-Binding-All_Binary_regression	0.775753418	0.662692984	0.63016235	0.850836532	0.555963155	97	0.107	0.514	389	172
Histone_lysineN_methyltransferaseEZH2-Homosapiens-SP-B-CHEMBL2189110-Binding-All_Binary_regression	0.74117831	0.637044782	0.518967394	0.68139238	0.701508982	97	-0.064	0.533	389	170
Histone_lysineN_methyltransferaseNSD2-Homosapiens-SP-B-CHEMBL3108645-Binding-C50_Binary_regression	0.592632525	0.01423102	0.340282587	0.493258317	0.039017482	97	-0.025	0.795	389	299
Micrococcusluteus-Micrococcusluteus-O-F-CHEMBL614421-Functional-All_Binary_regression	0.764589998	0.70159904	0.424941233	0.660034424	0.79790063	98	-0.096	0.438	394	122
EntamoebahistolyticaHM_1_IMSS-EntamoebahistolyticaHM_1_IMSS-O-F-CHEMBL2367052-Functional-C50_Binary_regression	0.508114802	0.677654792	0.336558344	0.502563132	0.61937011	98	0.058	0.456	394	123
FML2_HUMAN-Homosapiens-SP-F-CHEMBL5646-Functional-C50_Binary_regression	0.645844859	0.354058993	0.338497876	0.452717168	0.571899643	98	-0.218	0.476	390	169
Melanocortinreceptor1-Homosapiens-SP-F-CHEMBL3795-Functional-All_Binary_regression	1.179462064	0.245209614	0.712699572	0.996262957	0.530776068	98	-0.286	0.514	391	177
HistamineH2receptor-Homosapiens-SP-B-CHEMBL1941-Binding-All_Binary_regression	0.695066277	0.698133566	0.400725558	0.587150538	0.534480033	98	0.164	0.541	393	195
Alkalinephosphatase_tissue_nonspecificisozyme-Homosapiens-SP-B-CHEMBL5979-Binding-All_Binary_regression	0.697720158	0.444777526	0.455718231	0.575726393	0.639743348	98	-0.195	0.543	390	192
Tissue_typeplasminogenactivator-Homosapiens-SP-B-CHEMBL1873-Binding-All_Binary_regression	0.905738808	0.392078831	0.486078126	0.659810997	0.534173258	98	-0.142	0.599	393	207
26Sproteasomenon_ATPaseregulatorysubunit14-Homosapiens-SP-F-CHEMBL2007629-Functional-C50_Binary_regression	0.394640202	0.008172335	0.269991907	0.374983914	-0.057723132	98	0.066	0.879	394	341
Metabotropicglutamatereceptor2-Rattusnorvegicus-SP-B-CHEMBL2851-Binding-All_Binary_regression	0.644075128	0.633385517	0.415506876	0.577990233	0.720379654	99	-0.087	0.404	395	118
Steroid5_alpha_reductase2-Homosapiens-SP-B-CHEMBL1856-Binding-All_Binary_regression	0.997823881	0.631550706	0.620579112	0.900014633	0.734173398	99	-0.103	0.463	397	142
Bonemorphogeneticprotein1-Homosapiens-SP-B-CHEMBL3898-Binding-All_Binary_regression	0.853597482	0.545953759	0.450452528	0.647996112	0.659147331	99	-0.113	0.511	395	174
HistamineH3receptor-Caviaporcellus-SP-B-CHEMBL5076-Binding-All_Binary_regression	0.662192742	0.40923996	0.488283773	0.659946469	0.410763213	99	-0.002	0.638	395	237
Steroid5_alpha_reductase1-Homosapiens-SP-B-CHEMBL1787-Binding-All_Binary_regression	1.06253591	0.299335187	0.455414641	0.633867187	0.646385359	100	-0.347	0.405	398	124
GABA_Areceptor_anionchannel-Homosapiens-PCG-B-CHEMBL2093872-Binding-All_Binary_regression	1.265482072	0.706472248	0.761061262	1.103918947	0.736617667	100	-0.03	0.411	402	128
T_24-Homosapiens-C-F-CHEMBL614774-Functional-C50_Binary_regression	0.802004837	0.668120088	0.698078612	1.014195507	0.231999453	100	0.436	0.537	401	195
Monoglyceridelipase-Homosapiens-SP-B-CHEMBL4191-Binding-All_Binary_regression	0.865313586	0.596239462	0.551508665	0.726811925	0.708952711	100	-0.113	0.582	402	214
TNF_alpha-Homosapiens-SP-B-CHEMBL1825-Binding-All_Binary_regression	0.674468393	0.666327114	0.496444356	0.774319461	0.521008612	100	0.145	0.599	402	209
Nitric_oxidesynthase_endothelial-Bostaurus-SP-B-CHEMBL4802-Binding-All_Binary_regression	0.576393434	0.680764687	0.525091143	0.876625027	0.347506346	101	0.333	0.423	405	124
Glycogensynthasekinase_3-Homosapiens-PF-B-CHEMBL2095188-Binding-All_Binary_regression	0.956621765	0.394222913	0.459881479	0.581633806	0.751854555	101	-0.358	0.532	405	179
LDL_associatedphospholipaseA2-Homosapiens-SP-B-CHEMBL3514-Binding-All_Binary_regression	0.65096281	0.811059216	0.492733675	0.723371358	0.779901637	102	0.031	0.447	409	144
Opioidgrowthfactorreceptor_likeprotein1-Homosapiens-SP-B-CHEMBL3638334-Binding-All_Binary_regression	0.729177783	0.472600995	0.460109929	0.594787742	0.43765353	102	0.035	0.486	409	160
Bcr_Ablfusionprotein-Homosapiens-CP-B-CHEMBL2096618-Binding-All_Binary_regression	1.104691729	0.402398634	0.565363406	0.757706912	0.643571547	102	-0.241	0.519	410	177
PRMT5_MEP50complex-Homosapiens-PC-B-CHEMBL3137261-Binding-All_Binary_regression	0.615018978	0.273158442	0.483099685	0.647093552	0.307488328	102	-0.034	0.556	409	215
Proteinfarnesyltransferase-Bostaurus-PC-B-CHEMBL2095178-Binding-C50_Binary_regression	0.900212334	0.504335623	0.530411595	0.724500421	0.692446408	103	-0.188	0.459	413	167
Anthraxlethalfactor-Bacillusanthracis-SP-B-CHEMBL4372-Binding-All_Binary_regression	0.695565684	0.812221823	0.379494465	0.478011203	0.907786376	103	-0.096	0.498	412	187
Integrinalpha_4_beta_7-Homosapiens-PC-B-CHEMBL2095184-Binding-All_Binary_regression	0.816889568	0.420295335	0.463012152	0.587897652	0.64089062	103	-0.221	0.511	412	181
Vacciniavirus-Vacciniavirus-O-F-CHEMBL613493-Functional-All_Binary_regression	0.817112704	0.638528521	0.600448948	0.795439152	0.679944551	103	-0.041	0.566	411	218
Hs_578T-Homosapiens-C-F-CHEMBL614645-Functional-C50_Binary_regression	0.780829041	0.494806861	0.728948401	1.012644746	0.188857227	103	0.306	0.7	413	273
Trichomonasvaginalis-Trichomonasvaginalis-O-F-CHEMBL612884-Functional-All_Binary_regression	0.629949137	0.737224873	0.424817825	0.592642171	0.778708092	104	-0.041	0.432	418	122
Adenosinekinase-Homosapiens-SP-B-CHEMBL3589-Binding-All_Binary_regression	1.251714755	0.660774281	0.539487652	0.814664695	0.704091594	104	-0.043	0.444	415	161
SK_N_SH-Homosapiens-C-F-CHEMBL614924-Functional-C50_Binary_regression	0.677841653	0.758527926	0.450447959	0.690707305	0.688643461	104	0.07	0.501	415	161
UrotensinIIreceptor-Homosapiens-SP-B-CHEMBL3764-Binding-All_Binary_regression	0.716176014	0.579506669	0.594793208	0.759796724	0.349865538	104	0.23	0.529	418	189
LysosomalPro_Xcarboxypeptidase-Homosapiens-SP-B-CHEMBL2335-Binding-All_Binary_regression	0.942091478	0.702444644	0.552434908	0.731785004	0.790921478	104	-0.088	0.54	418	183
SH_SY5Y-Homosapiens-C-F-CHEMBL614910-Functional-C50_Binary_regression	0.828643482	0.591616993	0.525393909	0.803408909	0.548334746	104	0.043	0.566	418	198
GeranylgeranyltransferasetypeI-Homosapiens-PC-B-CHEMBL2095164-Binding-All_Binary_regression	0.854609328	0.57917129	0.680000016	0.877071482	0.515143731	105	0.064	0.507	419	183
CannabinoidCB2receptor-Musmusculus-SP-B-CHEMBL5373-Binding-All_Binary_regression	0.96474372	0.494030836	0.635963264	0.884169491	0.55181052	105	-0.058	0.52	420	165
Glucosetransporter-Leishmaniamexicana-SP-F-CHEMBL3431938-Functional-C50_Binary_regression	0.519208214	0.045615637	0.277634289	0.36803544	0.357150335	105	-0.312	0.765	419	305
CDK9_cyclinT1-Homosapiens-PC-B-CHEMBL2111389-Binding-All_Binary_regression	0.958072049	0.37216021	0.532965914	0.733237423	0.521254127	106	-0.149	0.464	422	161
Voltage_gatedpotassiumchannelsubunitKv1_3-Homosapiens-SP-B-CHEMBL4633-Binding-All_Binary_regression	0.779607576	0.471985415	0.457441468	0.623668761	0.881848687	106	-0.41	0.472	426	179
VasopressinV2receptor-Rattusnorvegicus-SP-B-CHEMBL3766-Binding-All_Binary_regression	0.635163571	0.753402971	0.400994718	0.547048994	0.801129552	106	-0.048	0.5	424	189
Butyrylcholinesterase-Equuscaballus-SP-B-CHEMBL5077-Binding-All_Binary_regression	1.086978001	0.721469876	0.542164462	0.880673323	0.688692304	106	0.033	0.568	422	214
Acetylcholinesterase-Bostaurus-SP-B-CHEMBL4768-Binding-All_Binary_regression	0.93757187	0.632521851	0.610883321	0.862180436	0.728909194	106	-0.096	0.589	422	222
Latentmembraneprotein1-Humanherpesvirus4_strainB95_8_-SP-F-CHEMBL1795089-Functional-C50_Binary_regression	0.623681105	0.128203969	0.440816238	0.566402196	0.262508904	106	-0.134	0.859	425	362
Fructose_1_6_bisphosphatase-Homosapiens-SP-B-CHEMBL3975-Binding-C50_Binary_regression	0.729696872	0.603330176	0.453617837	0.612491645	0.734880363	107	-0.132	0.399	429	128
PI3_kinaseclassI-Homosapiens-PCG-B-CHEMBL3559703-Binding-C50_Binary_regression	0.563269462	0.468217652	0.348244725	0.481046442	0.537042041	107	-0.069	0.456	428	167
Serotonin7_5_HT7_receptor-Rattusnorvegicus-SP-B-CHEMBL3223-Binding-All_Binary_regression	0.998780768	0.212142941	0.567127217	0.725474058	0.43444413	107	-0.222	0.482	428	163
Phosphodiesterase9A-Homosapiens-SP-B-CHEMBL3535-Binding-All_Binary_regression	0.624453873	0.483569732	0.373645695	0.498773821	0.675587215	107	-0.192	0.497	427	175
Type_1BangiotensinIIreceptor-Rattusnorvegicus-SP-B-CHEMBL263-Binding-All_Binary_regression	0.992058973	0.311072873	0.546734212	0.715053544	0.53078631	107	-0.22	0.5	428	183
ADAMTS5-Homosapiens-SP-B-CHEMBL2285-Binding-All_Binary_regression	0.524491317	0.705596137	0.351720097	0.465337242	0.726159188	107	-0.021	0.522	429	195
Salmonellatyphimurium-Salmonellaentericasubsp_entericaserovarTyphimurium-O-F-CHEMBL351-Functional-All_Binary_regression	0.678117735	0.59780784	0.46633676	0.623464574	0.709414623	108	-0.112	0.416	434	146
Beta_glucocerebrosidase-Homosapiens-SP-B-CHEMBL2179-Binding-All_Binary_regression	1.171191791	0.32502837	0.65229912	0.88766588	0.625118567	108	-0.3	0.453	430	165
Neprilysin-Homosapiens-SP-B-CHEMBL1944-Binding-All_Binary_regression	1.257136164	0.319680713	0.655991194	0.847588181	0.624547576	108	-0.305	0.503	430	183
CoagulationfactorVII_tissuefactor-Homosapiens-PC-B-CHEMBL2095194-Binding-All_Binary_regression	0.948421297	0.761154724	0.47060979	0.597001115	0.921077046	109	-0.16	0.404	435	115
GABAreceptoralpha_5subunit-Homosapiens-SP-B-CHEMBL5112-Binding-All_Binary_regression	0.657193461	0.206601688	0.313634581	0.4441068	0.646136751	110	-0.44	0.386	441	131
Estradiol17_beta_dehydrogenase2-Homosapiens-SP-B-CHEMBL2789-Binding-All_Binary_regression	0.436631099	0.630319658	0.375518498	0.470242985	0.627786302	110	0.003	0.398	441	135
Estradiol17_beta_dehydrogenase1-Homosapiens-SP-B-CHEMBL3181-Binding-All_Binary_regression	0.691029785	0.665804751	0.461445443	0.602510346	0.70672278	110	-0.041	0.415	438	144
Caco_2-Homosapiens-C-F-CHEMBL614058-Functional-C50_Binary_regression	0.730013973	0.43341279	0.49029339	0.666458917	0.47856261	110	-0.045	0.559	440	212
ProteasomeMacropainsubunitMB1-Homosapiens-SP-B-CHEMBL4662-Binding-All_Binary_regression	0.776276535	0.67088361	0.660666348	0.908277822	0.624261583	110	0.047	0.591	438	225
Somatostatinreceptor4-Homosapiens-SP-B-CHEMBL1853-Binding-All_Binary_regression	0.737862692	0.668259602	0.41500965	0.521988969	0.82465819	110	-0.156	0.607	441	236
DualspecifictyproteinkinaseCLK1-Homosapiens-SP-B-CHEMBL4224-Binding-All_Binary_regression	0.794393565	0.352631334	0.507300352	0.695388218	0.421761049	110	-0.069	0.648	439	268
FaDu-Homosapiens-C-F-CHEMBL612250-Functional-C50_Binary_regression	0.525475591	0.680706268	0.6590359	0.966429748	0.252436582	110	0.428	0.667	440	279
CholecystokininAreceptor-Homosapiens-SP-B-CHEMBL1901-Binding-All_Binary_regression	0.776944259	0.865007074	0.49693522	0.696598176	0.820977727	111	0.044	0.479	445	184
Steryl_sulfatase-Homosapiens-SP-B-CHEMBL3559-Binding-All_Binary_regression	0.816058625	0.617100075	0.705512079	0.933376458	0.558399149	112	0.059	0.404	447	142
Alpha_1_6_mannosyl_glycoprotein2_beta_N_acetylglucosaminyltransferase-Homosapiens-SP-B-CHEMBL2321630-Binding-C50_Binary_regression	0.84814175	0.250385898	0.71187238	0.855927957	0.302127257	112	-0.052	0.417	446	167
Somatostatinreceptor1-Homosapiens-SP-B-CHEMBL1917-Binding-All_Binary_regression	0.700628562	0.560829732	0.429660529	0.584234693	0.711087584	112	-0.15	0.537	449	201
NCI_H1299-Homosapiens-C-F-CHEMBL612255-Functional-C50_Binary_regression	0.586674535	0.747190131	0.537911135	0.728194214	0.56682005	112	0.18	0.552	450	232
CoagulationfactorVII-Homosapiens-SP-B-CHEMBL3991-Binding-All_Binary_regression	0.933623356	0.447437745	0.537695232	0.715164953	0.606946919	113	-0.16	0.461	453	174
Leishmaniamajor-Leishmaniamajor-O-F-CHEMBL612879-Functional-All_Binary_regression	0.707961068	0.375260161	0.393825222	0.511468002	0.624790931	113	-0.25	0.504	453	191
ProstanoidEP2receptor-Homosapiens-SP-B-CHEMBL1881-Binding-All_Binary_regression	0.706090332	0.6933565	0.525776496	0.718229417	0.703453992	113	-0.01	0.507	452	190
Tyrosinekinasenon_receptorprotein2-Homosapiens-SP-B-CHEMBL4599-Binding-All_Binary_regression	0.658314721	0.532572903	0.440069553	0.574364788	0.596308217	114	-0.064	0.448	457	184
Oxytocinreceptor-Rattusnorvegicus-SP-B-CHEMBL3996-Binding-All_Binary_regression	0.891471796	0.467111214	0.468948721	0.837655154	0.55795647	114	-0.091	0.478	454	187
SW1573-Homosapiens-C-F-CHEMBL612570-Functional-C50_Binary_regression	0.435299826	0.766064346	0.51185544	0.791036497	0.278561869	114	0.488	0.514	457	207
Glycogensynthasekinase_3alpha-Homosapiens-SP-F-CHEMBL2850-Functional-All_Binary_regression	0.862846321	0.25527813	0.504579906	0.658521252	0.439681427	114	-0.184	0.707	456	305
Cysteinylleukotrienereceptor1-Caviaporcellus-SP-B-CHEMBL5645-Binding-All_Binary_regression	0.842959195	0.500834976	0.502176722	0.647825169	0.6861349	115	-0.185	0.558	461	233
Thymidylatesynthase-Musmusculus-SP-B-CHEMBL3160-Binding-All_Binary_regression	1.018979141	0.713450339	0.374220758	0.480483566	0.917464209	116	-0.204	0.279	462	91
Bovineviraldiarrheavirus-Bovineviraldiarrheavirus1-O-F-CHEMBL612571-Functional-C50_Binary_regression	0.686973188	0.494991909	0.425175786	0.56848866	0.573057266	116	-0.078	0.431	466	158
Chymase-Homosapiens-SP-B-CHEMBL4068-Binding-All_Binary_regression	0.872767637	0.458627509	0.545913841	0.830954285	0.528915973	116	-0.07	0.433	464	148
Tankyrase_2-Homosapiens-SP-B-CHEMBL6154-Binding-All_Binary_regression	0.794030476	0.456176519	0.544033721	0.769622991	0.513170859	116	-0.057	0.533	462	218
ProbableDNAdC__dU_editingenzymeAPOBEC_3A-Homosapiens-SP-F-CHEMBL1741179-Functional-C50_Binary_regression	0.346301706	0.268159578	0.260591047	0.325921799	0.123474038	116	0.145	0.839	462	379
Aldo_keto_reductasefamily1memberC3-Homosapiens-SP-B-CHEMBL4681-Binding-All_Binary_regression	0.735846228	0.599271443	0.545546748	0.724517775	0.618232927	117	-0.019	0.322	469	121
AndrogenReceptor-Rattusnorvegicus-SP-B-CHEMBL3072-Binding-All_Binary_regression	1.080036945	0.525964917	0.613571636	0.785512005	0.72888526	117	-0.203	0.385	467	130
Entamoebahistolytica-Entamoebahistolytica-O-F-CHEMBL612853-Functional-All_Binary_regression	0.584349204	0.765558837	0.359013941	0.464270901	0.783465278	117	-0.018	0.419	468	148
GlycylpeptideN_tetradecanoyltransferase-Trypanosomabruceibrucei_strain927_4GUTat10_1_-SP-B-CHEMBL3988596-Binding-C50_Binary_regression	0.862651133	0.655114297	0.491082354	0.618816933	0.805326551	117	-0.15	0.435	469	185
Cruzipain-Trypanosomacruzi-SP-B-CHEMBL3563-Binding-All_Binary_regression	1.502943637	0.488712471	0.589120278	0.903295462	0.739967451	117	-0.251	0.603	468	253
TransientreceptorpotentialcationchannelsubfamilyMmember8-Homosapiens-SP-B-CHEMBL1075319-Binding-All_Binary_regression	0.78252336	0.552375253	0.643603186	0.896619104	0.537097783	118	0.015	0.429	470	173
DualspecificityphosphataseCdc25B-Homosapiens-SP-B-CHEMBL4804-Binding-All_Binary_regression	0.521147374	0.608391148	0.279653484	0.39605729	0.704357437	118	-0.096	0.508	470	195
Autotaxin-Homosapiens-SP-B-CHEMBL3691-Binding-All_Binary_regression	0.714713666	0.563938487	0.446406263	0.645841554	0.684466156	118	-0.121	0.535	474	224
SJSA_1-Homosapiens-C-F-CHEMBL2366298-Functional-C50_Binary_regression	0.566472192	0.814107726	0.636722302	0.922356373	0.587078336	118	0.227	0.603	473	264
Plasmepsin2-Plasmodiumfalciparum-SP-B-CHEMBL4414-Binding-All_Binary_regression	0.881895314	0.577274452	0.492523725	0.616388456	0.746514487	118	-0.169	0.604	472	262
Thyroidhormonereceptorbeta_1-Homosapiens-SP-B-CHEMBL1947-Binding-All_Binary_regression	0.791140161	0.737767038	0.567692935	0.791552043	0.74662983	119	-0.009	0.345	477	122
Caspase_7-Homosapiens-SP-B-CHEMBL3468-Binding-All_Binary_regression	0.689998911	0.740935213	0.511445512	0.700117341	0.706306749	119	0.035	0.455	476	198
A375-Homosapiens-C-F-CHEMBL1075388-Functional-C50_Binary_regression	0.757250674	0.62066339	0.506264529	0.67797451	0.690500741	119	-0.07	0.492	477	186
Solubleguanylatecyclase-Homosapiens-PCG-B-CHEMBL2111348-Binding-All_Binary_regression	0.495165793	0.850167073	0.30477954	0.413784199	0.894395659	120	-0.044	0.447	479	117
Metabotropicglutamatereceptor1-Homosapiens-SP-B-CHEMBL3772-Binding-All_Binary_regression	0.819457096	0.433883246	0.504635509	0.716839776	0.4509762	120	-0.017	0.485	478	194
Muopioidreceptor-Musmusculus-SP-B-CHEMBL2858-Binding-All_Binary_regression	0.874452939	0.581558622	0.564235627	0.778828135	0.630606289	120	-0.049	0.516	478	187
Matrixmetalloproteinase7-Homosapiens-SP-B-CHEMBL4073-Binding-All_Binary_regression	0.893423721	0.383135334	0.507017604	0.729239364	0.652891075	120	-0.27	0.519	481	218
ProstanoidDPreceptor-Homosapiens-SP-B-CHEMBL4427-Binding-All_Binary_regression	0.694766996	0.706025721	0.451020424	0.592643099	0.75109226	121	-0.045	0.484	485	205
CarnitineO_palmitoyltransferase1_liverisoform-Homosapiens-SP-B-CHEMBL1293194-Binding-C50_Binary_regression	0.381449303	0.375284958	0.231061888	0.356008184	0.356916379	121	0.018	0.52	483	215
AGS-Homosapiens-C-F-CHEMBL613860-Functional-C50_Binary_regression	0.669409378	0.454857288	0.516501129	0.712054793	0.197614663	121	0.257	0.564	484	244
Dihydrofolatereductase-Escherichiacoli-SP-B-CHEMBL5441-Binding-All_Binary_regression	3.533739815	0.383304165	1.186408041	1.806075631	0.829097514	122	-0.446	0.284	488	109
Tubulin-Homosapiens-PCG-B-CHEMBL2095182-Binding-All_Binary_regression	0.537122242	0.462413885	0.341783395	0.442230307	0.519467948	122	-0.057	0.491	489	205
Carnitinepalmitoyltransferase1A-Rattusnorvegicus-SP-B-CHEMBL3858-Binding-All_Binary_regression	0.459619165	0.639205666	0.346351472	0.462878032	0.565625687	122	0.074	0.507	487	207
CHO-Cricetulusgriseus-C-F-CHEMBL613853-Functional-All_Binary_regression	0.746128097	0.626439761	0.54958086	0.758539584	0.594414747	122	0.032	0.525	490	226
PlasmodiumfalciparumD6-PlasmodiumfalciparumD6-O-F-CHEMBL2367107-Functional-C50_Binary_regression	0.52380267	0.783254031	0.372724415	0.51906669	0.795253971	122	-0.012	0.564	490	223
Tyrosine_proteinkinasereceptorRET-Homosapiens-SP-B-CHEMBL2041-Binding-All_Binary_regression	0.808000945	0.642234295	0.655823769	0.860781458	0.596724806	122	0.046	0.609	489	274
ProteinkinaseCiota-Homosapiens-SP-B-CHEMBL2598-Binding-All_Binary_regression	0.65850818	0.313166673	0.448815502	0.532207568	0.521792417	124	-0.209	0.459	494	177
GABA_Areceptor_alpha_2_beta_3_gamma_2-Homosapiens-PC-B-CHEMBL2094130-Binding-All_Binary_regression	0.57614845	0.653967509	0.521066326	0.680269611	0.503280137	124	0.151	0.52	497	227
Alpha_2badrenergicreceptor-Homosapiens-SP-B-CHEMBL1942-Binding-All_Binary_regression	0.699675462	0.52895597	0.461821231	0.637994372	0.649383358	124	-0.12	0.575	494	264
H9c2-Rattusnorvegicus-C-F-CHEMBL614576-Functional-C50_Binary_regression	0.297931536	0.014475107	0.238715029	0.318376425	0.218746664	124	-0.204	0.86	496	421
AngiotensinIIreceptor-Rattusnorvegicus-PF-B-CHEMBL2094112-Binding-All_Binary_regression	0.863340548	0.597716853	0.570110082	0.725964302	0.667964745	125	-0.07	0.381	500	165
Cyclin_dependentkinase1_cyclinB-Homosapiens-PC-B-CHEMBL2094127-Binding-All_Binary_regression	0.921933591	0.422187903	0.610745142	0.783619684	0.542451283	125	-0.12	0.425	500	159
SGC_7901-Homosapiens-C-F-CHEMBL614909-Functional-C50_Binary_regression	0.667485959	0.442444313	0.374888181	0.572516134	0.533178623	125	-0.091	0.448	501	163
CDK2_CyclinA-Homosapiens-PC-B-CHEMBL3038469-Binding-All_Binary_regression	0.957070027	0.369483628	0.514446726	0.684599605	0.636038029	126	-0.267	0.484	506	190
MAPkinaseERK2-Musmusculus-SP-B-CHEMBL2207-Binding-All_Binary_regression	0.688963225	0.454526661	0.495631668	0.64154764	0.559205986	126	-0.105	0.491	504	193
BXPC_3-Homosapiens-C-F-CHEMBL614530-Functional-C50_Binary_regression	0.845590751	0.614836543	0.62294255	0.917051733	0.462676276	126	0.152	0.58	506	263
ApoptosisregulatorBcl_2-Musmusculus-SP-B-CHEMBL3309111-Binding-All_Binary_regression	0.671483816	0.679226815	0.470123224	0.712703836	0.675515369	126	0.004	0.59	506	270
Liverglycogenphosphorylase-Homosapiens-SP-B-CHEMBL2568-Binding-All_Binary_regression	0.815828755	0.409609822	0.46061126	0.597530736	0.585208759	127	-0.176	0.397	508	155
Serine_threonine_proteinkinaseChk2-Homosapiens-SP-B-CHEMBL2527-Binding-All_Binary_regression	0.607043968	0.732093662	0.436803613	0.591297458	0.76405899	127	-0.032	0.479	509	207
LeukotrieneA4hydrolase-Homosapiens-SP-B-CHEMBL4618-Binding-All_Binary_regression	0.990003089	0.421732539	0.578269692	0.737564262	0.700514686	127	-0.279	0.545	509	258
Mycobacteriumsmegmatis-Mycobacteriumsmegmatis-O-F-CHEMBL613088-Functional-All_Binary_regression	0.579580189	0.302783928	0.366777927	0.481567831	0.492602204	128	-0.19	0.531	513	229
Histonedeacetylase4-Homosapiens-SP-B-CHEMBL3524-Binding-All_Binary_regression	0.740572629	0.674051402	0.569052113	0.805262742	0.595411424	128	0.079	0.546	513	247
PotassiumchannelsubfamilyKmember3-Homosapiens-SP-B-CHEMBL2321613-Binding-C50_Binary_regression	0.488264196	0.319112913	0.38947089	0.491525242	0.304105366	129	0.015	0.353	516	146
HeatshockproteinHSP90_beta-Homosapiens-SP-B-CHEMBL4303-Binding-All_Binary_regression	0.810973863	0.571002476	0.462341716	0.631647343	0.724168196	130	-0.153	0.503	521	226
AngiotensinIItype2_AT_2_receptor-Rattusnorvegicus-SP-B-CHEMBL257-Binding-All_Binary_regression	0.887496442	0.653381328	0.430156304	0.590779359	0.836530323	131	-0.183	0.373	523	146
Angiotensin_convertingenzyme-Homosapiens-SP-B-CHEMBL1808-Binding-All_Binary_regression	1.273348197	0.589350743	0.939556316	1.314208641	0.52769201	131	0.062	0.478	525	200
Endotheliallipase-Homosapiens-SP-B-CHEMBL5080-Binding-C50_Binary_regression	0.772801573	0.538164161	0.486366134	0.62026095	0.583944745	131	-0.046	0.515	523	225
P2Xpurinoceptor7-Rattusnorvegicus-SP-B-CHEMBL2496-Binding-All_Binary_regression	1.094079162	0.126449742	0.736922707	0.926773406	0.342356684	132	-0.216	0.346	526	118
FM3A-Musmusculus-C-F-CHEMBL614297-Functional-C50_Binary_regression	0.916960635	0.526820836	0.475713755	0.697137144	0.639802629	132	-0.113	0.422	527	169
A431-Homosapiens-C-F-CHEMBL1075390-Functional-C50_Binary_regression	0.533541663	0.762374616	0.367131199	0.49110084	0.763885476	132	-0.002	0.532	529	238
T98G-Homosapiens-C-F-CHEMBL614775-Functional-C50_Binary_regression	0.616965724	0.771736462	0.697469631	0.946625107	0.520477941	132	0.251	0.583	527	284
Acyl_CoAdesaturase-Homosapiens-SP-B-CHEMBL5555-Binding-C50_Binary_regression	0.773613589	0.351896474	0.556977755	0.749647545	0.447370636	133	-0.095	0.542	533	247
U251-Homosapiens-C-F-CHEMBL615021-Functional-C50_Binary_regression	0.571793728	0.654546232	0.502221338	0.731529688	0.332679049	133	0.322	0.602	531	283
BaculoviralIAPrepeat_containingprotein2-Homosapiens-SP-B-CHEMBL5462-Binding-All_Binary_regression	0.660926061	0.766627816	0.429647227	0.562955533	0.810618768	134	-0.044	0.633	536	318
Alkalinephosphataseplacental_like-Homosapiens-SP-F-CHEMBL3402-Functional-C50_Binary_regression	0.682119873	0.354386962	0.460518593	0.551653933	0.500304059	134	-0.146	0.813	534	426
B16_F10-Musmusculus-C-F-CHEMBL612656-Functional-C50_Binary_regression	0.558246091	0.521856694	0.312942772	0.445715042	0.619005479	135	-0.097	0.491	541	198
Cyclin_dependentkinase1_cyclinB1-Homosapiens-PC-B-CHEMBL1907602-Binding-All_Binary_regression	0.867602994	0.500779487	0.520106639	0.745610782	0.605269515	135	-0.104	0.526	540	240
Squalenesynthetase-Rattusnorvegicus-SP-B-CHEMBL3815-Binding-All_Binary_regression	1.010468723	0.594055647	0.691976478	0.917609791	0.688792003	136	-0.095	0.358	543	149
Thrombin-Bostaurus-SP-B-CHEMBL4471-Binding-All_Binary_regression	0.926590881	0.494755999	0.650722114	0.859202726	0.568180464	136	-0.073	0.437	542	185
Aorta-Rattusnorvegicus-T-F-CHEMBL613606-Functional-C50_Binary_regression	0.878863088	0.611381931	0.436222522	0.585486638	0.772019519	136	-0.161	0.449	546	173
MuscarinicacetylcholinereceptorM1-Homosapiens-SP-F-CHEMBL216-Functional-All_Binary_regression	1.14363507	0.53307689	0.626874801	0.858185043	0.586162583	136	-0.053	0.532	543	244
CaseinkinaseIIalpha-Homosapiens-SP-B-CHEMBL3629-Binding-All_Binary_regression	0.812612918	0.659124547	0.491580639	0.715240345	0.68236112	137	-0.023	0.488	548	238
Matrixmetalloproteinase12-Homosapiens-SP-B-CHEMBL4393-Binding-All_Binary_regression	0.976238906	0.636333556	0.563891317	0.797073462	0.705730699	137	-0.069	0.497	547	236
Signaltransducerandactivatoroftranscription3-Homosapiens-SP-B-CHEMBL4026-Binding-All_Binary_regression	0.587073741	0.505902023	0.322781911	0.459508784	0.69631023	137	-0.19	0.531	547	265
c_JunN_terminalkinase2-Homosapiens-SP-B-CHEMBL4179-Binding-All_Binary_regression	0.841518749	0.37229139	0.478006963	0.625774424	0.578565721	138	-0.206	0.637	552	321
DNAdamage_inducibletranscript3protein-Musmusculus-SP-F-CHEMBL2146304-Functional-C50_Binary_regression	0.401492551	0.101312581	0.271492515	0.427469281	-0.095392082	138	0.197	0.871	550	472
GABA_Areceptor_alpha_1_beta_3_gamma_2-Homosapiens-PC-B-CHEMBL2094121-Binding-All_Binary_regression	0.617402057	0.748746341	0.583172038	0.786424537	0.55849194	139	0.19	0.523	556	251
CytochromeP45017A1-Homosapiens-SP-B-CHEMBL3522-Binding-All_Binary_regression	0.822853506	0.356637812	0.485602147	0.622716578	0.449285655	139	-0.093	0.54	556	239
CarbonicanhydraseXIV-Homosapiens-SP-B-CHEMBL3510-Binding-All_Binary_regression	0.804319528	0.577041777	0.617997836	0.8226141	0.585197887	140	-0.008	0.362	559	146
Metabotropicglutamatereceptor4-Homosapiens-SP-B-CHEMBL2736-Binding-All_Binary_regression	0.865854161	0.790482957	0.626943168	1.015986732	0.64666739	140	0.144	0.418	560	201
CholecystokininBreceptor-Musmusculus-SP-B-CHEMBL2854-Binding-All_Binary_regression	0.996201679	0.409749033	0.552577458	0.749504132	0.595103712	140	-0.185	0.454	559	224
VasopressinV2receptor-Homosapiens-SP-B-CHEMBL1790-Binding-All_Binary_regression	0.715530886	0.508813849	0.49659428	0.625200439	0.694034068	140	-0.185	0.519	560	245
Nitric_oxidesynthase_brain-Rattusnorvegicus-SP-B-CHEMBL3048-Binding-All_Binary_regression	1.209126496	0.373875843	0.575230193	0.770975742	0.631460701	141	-0.258	0.437	563	193
Smoothenedhomolog-Homosapiens-SP-B-CHEMBL5971-Binding-All_Binary_regression	0.587407621	0.473510979	0.403504558	0.537372296	0.564456697	141	-0.091	0.481	564	240
HepatitisCvirusserineprotease_NS3_NS4A-HepatitisCvirus-PC-B-CHEMBL2095231-Binding-All_Binary_regression	0.707285323	0.760885428	0.379367636	0.492743296	0.880506202	141	-0.12	0.514	563	241
MAPkinasesignal_integratingkinase2-Homosapiens-SP-B-CHEMBL4204-Binding-All_Binary_regression	0.761590805	0.473215019	0.417086221	0.563472365	0.666190095	143	-0.193	0.338	572	169
ATP_sensitiveinwardrectifierpotassiumchannel1-Homosapiens-SP-B-CHEMBL1293292-Binding-C50_Binary_regression	0.509783463	0.232040052	0.319774224	0.446971645	0.325140046	143	-0.093	0.414	572	189
T_cellprotein_tyrosinephosphatase-Homosapiens-SP-B-CHEMBL3807-Binding-All_Binary_regression	0.489280978	0.772179585	0.376190062	0.535173202	0.762254736	143	0.01	0.601	573	291
Thymidylatesynthase-Homosapiens-SP-B-CHEMBL1952-Binding-All_Binary_regression	1.184643332	0.270052021	0.604957861	0.868284774	0.611248635	144	-0.341	0.389	576	166
C_Cchemokinereceptortype2-Homosapiens-SP-F-CHEMBL4015-Functional-All_Binary_regression	0.713249515	0.615680212	0.461469843	0.624117022	0.646504807	144	-0.031	0.468	578	201
Glycogenphosphorylase_muscleform-Oryctolaguscuniculus-SP-B-CHEMBL4696-Binding-All_Binary_regression	0.930889821	0.158757	0.566955388	0.791846956	0.269089051	144	-0.11	0.484	576	231
Inosine_5__monophosphatedehydrogenase2-Homosapiens-SP-B-CHEMBL2002-Binding-All_Binary_regression	0.734067024	0.451273387	0.42369748	0.534471339	0.596265987	144	-0.145	0.485	577	236
Glucagon_likepeptide1receptor-Homosapiens-SP-B-CHEMBL1784-Binding-All_Binary_regression	0.556217114	0.615136226	0.462124219	0.641771325	0.838727157	144	-0.224	0.485	577	244
Toxoplasmagondii-Toxoplasmagondii-O-F-CHEMBL612888-Functional-C50_Binary_regression	0.826087365	0.630412574	0.4500911	0.650010042	0.72989262	144	-0.099	0.497	578	236
Calpain1-Homosapiens-SP-B-CHEMBL3891-Binding-All_Binary_regression	0.786527113	0.427926582	0.497046284	0.652047167	0.546587881	144	-0.119	0.512	578	256
PANC_1-Homosapiens-C-F-CHEMBL614139-Functional-C50_Binary_regression	0.659738627	0.591372648	0.387750872	0.537008487	0.732045849	144	-0.141	0.527	577	265
Pyruvatedehydrogenasekinaseisoform1-Homosapiens-SP-B-CHEMBL4766-Binding-All_Binary_regression	0.821383263	0.306523721	0.551352584	0.710589133	0.364065286	145	-0.058	0.535	579	276
NAD_dependentdeacetylasesirtuin1-Homosapiens-SP-B-CHEMBL4506-Binding-All_Binary_regression	0.684903137	0.589031203	0.410527273	0.557138378	0.662440902	145	-0.073	0.538	581	281
X_box_bindingprotein1-Homosapiens-SP-F-CHEMBL1741176-Functional-C50_Binary_regression	0.410593106	0.243596277	0.253722126	0.30149173	0.096553594	145	0.147	0.874	580	502
CarbonicanhydraseIV-Homosapiens-SP-B-CHEMBL3729-Binding-All_Binary_regression	0.87896883	0.689761963	0.631430273	0.887414565	0.70446616	146	-0.015	0.404	585	188
CoagulationfactorIX-Homosapiens-SP-B-CHEMBL2016-Binding-All_Binary_regression	0.830742042	0.654326171	0.422414086	0.579576523	0.811261817	146	-0.157	0.433	586	214
Mitogen_activatedproteinkinasekinasekinase14-Homosapiens-SP-B-CHEMBL5888-Binding-All_Binary_regression	0.887893137	0.430282527	0.550999615	0.750096791	0.435646131	146	-0.005	0.467	584	212
FK506_bindingprotein1A-Homosapiens-SP-B-CHEMBL1902-Binding-All_Binary_regression	0.857892682	0.652397283	0.525190854	0.687570229	0.759870966	146	-0.107	0.544	582	279
NCI_H1975-Homosapiens-C-F-CHEMBL614348-Functional-C50_Binary_regression	0.642783508	0.658211299	0.438119726	0.59947441	0.720509763	146	-0.062	0.55	586	276
Canalicularmultispecificorganicaniontransporter1-Homosapiens-SP-A-CHEMBL5748-ADME-C50_Binary_regression	0.192749165	0.068075684	0.085352491	0.116471662	-0.358206535	146	0.426	0.708	582	395
Phosphodiesterase7A-Homosapiens-SP-B-CHEMBL3012-Binding-All_Binary_regression	0.625903901	0.66968651	0.36584825	0.47121858	0.812130461	148	-0.142	0.486	591	238
Cyclin_dependentkinase2_cyclinE1-Homosapiens-PC-B-CHEMBL1907605-Binding-All_Binary_regression	0.765772501	0.610771087	0.50131994	0.676061633	0.585961422	148	0.025	0.487	594	253
ThromboxaneA2receptor-Homosapiens-SP-B-CHEMBL2069-Binding-All_Binary_regression	1.086791934	0.516385061	0.690332226	0.902159723	0.659513107	149	-0.143	0.485	595	246
CholecystokininAreceptor-Caviaporcellus-SP-B-CHEMBL3501-Binding-All_Binary_regression	0.932259668	0.488951534	0.445991461	0.640811336	0.704084443	149	-0.215	0.487	596	247
Sentrin_specificprotease8-Homosapiens-SP-F-CHEMBL1741207-Functional-C50_Binary_regression	0.438316063	0.371590469	0.378056483	0.467533213	0.109849106	149	0.262	0.763	597	436
Cyclooxygenase_2-Musmusculus-SP-B-CHEMBL4321-Binding-All_Binary_regression	1.560664223	0.773975841	0.658881806	0.908843842	0.918579829	150	-0.145	0.282	599	125
Epidermalgrowthfactorreceptor-Homosapiens-PF-B-CHEMBL2363049-Binding-All_Binary_regression	0.916943233	0.363087216	0.622937369	0.868410136	0.421316671	150	-0.058	0.485	599	244
Dual_specificitytyrosine_phosphorylationregulatedkinase1A-Homosapiens-SP-B-CHEMBL2292-Binding-All_Binary_regression	0.894155245	0.386778976	0.537005742	0.738414061	0.541888176	150	-0.155	0.502	600	255
Tankyrase_1-Homosapiens-SP-B-CHEMBL6164-Binding-All_Binary_regression	0.967444339	0.245921128	0.487895379	0.655338978	0.597351488	150	-0.351	0.559	600	298
ProteinkinaseCbeta-Homosapiens-SP-B-CHEMBL3045-Binding-All_Binary_regression	0.699579808	0.504210924	0.410789892	0.56050954	0.708001258	151	-0.204	0.483	604	252
AdenosineA2areceptor-Homosapiens-SP-F-CHEMBL251-Functional-All_Binary_regression	0.837339832	0.533471353	0.48334931	0.669991417	0.673131444	151	-0.14	0.571	605	289
Metabotropicglutamatereceptor5-Homosapiens-SP-F-CHEMBL3227-Functional-All_Binary_regression	0.832792444	0.337816465	0.559657777	0.74985464	0.527133589	152	-0.189	0.496	609	254
Telomerasereversetranscriptase-Homosapiens-SP-B-CHEMBL2916-Binding-C50_Binary_regression	0.581745716	0.556551702	0.409962016	0.56243439	0.580505779	152	-0.024	0.496	609	251
Cyclooxygenase_2-Ovisaries-SP-B-CHEMBL4102-Binding-All_Binary_regression	0.934481395	0.462088259	0.545912838	0.766337127	0.574012407	152	-0.112	0.498	608	192
GABA_Areceptor_alpha_3_beta_3_gamma_2-Homosapiens-PC-B-CHEMBL2094120-Binding-All_Binary_regression	0.616151664	0.637478811	0.464375045	0.599376343	0.610360941	152	0.027	0.515	608	271
MuscarinicacetylcholinereceptorM5-Homosapiens-SP-B-CHEMBL2035-Binding-All_Binary_regression	0.971974287	0.427828031	0.511417933	0.731426188	0.622222158	152	-0.194	0.576	606	319
GABA_Areceptor_alpha_5_beta_3_gamma_2-Homosapiens-PC-B-CHEMBL2094122-Binding-All_Binary_regression	0.746526654	0.552193875	0.519649605	0.693318207	0.60790226	154	-0.056	0.454	616	234
ProteinkinaseCdelta-Homosapiens-SP-B-CHEMBL2996-Binding-All_Binary_regression	0.724367694	0.544826496	0.499953593	0.638681176	0.564710624	154	-0.02	0.517	615	269
Canalicularmultispecificorganicaniontransporter2-Homosapiens-SP-A-CHEMBL5918-ADME-C50_Binary_regression	0.301908614	1.37E-05	0.104367167	0.165599152	-0.051157491	154	0.051	0.709	614	418
Multidrugresistance_associatedprotein4-Homosapiens-SP-A-CHEMBL1743128-ADME-All_Binary_regression	0.477084978	0.048862324	0.182036735	0.310336478	0.089203905	154	-0.04	0.709	615	419
Dihydrofolatereductase-Pneumocystiscarinii-SP-B-CHEMBL1926-Binding-All_Binary_regression	0.875209717	0.686226719	0.63238019	0.857492441	0.692340561	155	-0.006	0.393	619	173
LXR_beta-Homosapiens-SP-B-CHEMBL4093-Binding-All_Binary_regression	0.733626358	0.504077386	0.48754694	0.649558673	0.602701739	155	-0.099	0.419	619	186
Somatostatinreceptor2-Homosapiens-SP-B-CHEMBL1804-Binding-All_Binary_regression	0.690715293	0.738025617	0.560191767	0.781909116	0.715364611	155	0.023	0.567	619	298
AdenosineA1receptor-Bostaurus-SP-B-CHEMBL4975-Binding-All_Binary_regression	1.544440103	0.216308488	0.777319092	1.386134399	0.343944926	156	-0.128	0.44	622	201
Angiotensin_convertingenzyme-Oryctolaguscuniculus-SP-B-CHEMBL4074-Binding-All_Binary_regression	1.388735533	0.492751751	0.728237661	0.961222947	0.683466284	156	-0.191	0.448	622	234
SiHa-Homosapiens-C-F-CHEMBL612542-Functional-C50_Binary_regression	0.711352642	0.705155134	0.54482583	0.751084797	0.64126486	156	0.064	0.559	622	324
C_Cchemokinereceptortype1-Homosapiens-SP-B-CHEMBL2413-Binding-All_Binary_regression	0.794473254	0.483864081	0.471478655	0.59177925	0.730337447	157	-0.246	0.392	627	191
Glutamatereceptorionotropic_AMPA-Rattusnorvegicus-PCG-B-CHEMBL2093871-Binding-All_Binary_regression	0.802556235	0.422490693	0.462593462	0.60022289	0.587150048	157	-0.165	0.414	629	193
Neuronalacetylcholinereceptorproteinalpha_7subunit-Homosapiens-SP-B-CHEMBL2492-Binding-All_Binary_regression	1.02967161	0.538643395	0.568861301	0.761167385	0.689254622	157	-0.151	0.544	628	293
Bilesaltexportpump-Homosapiens-SP-A-CHEMBL6020-ADME-C50_Binary_regression	0.443274566	0.274032378	0.333550125	0.456248764	0.229728887	157	0.044	0.733	628	443
HeatshockproteinHSP90-Homosapiens-PF-B-CHEMBL2095165-Binding-All_Binary_regression	0.801478934	0.441868468	0.480363335	0.643157708	0.636551405	158	-0.195	0.511	634	242
VasopressinV1areceptor-Homosapiens-SP-B-CHEMBL1889-Binding-All_Binary_regression	0.913226241	0.422740053	0.574987603	0.761926422	0.558038739	158	-0.135	0.559	633	312
Pyruvatedehydrogenasekinaseisoform2-Homosapiens-SP-B-CHEMBL3861-Binding-All_Binary_regression	0.478854736	0.708118235	0.232293008	0.345444084	0.850463292	159	-0.142	0.251	636	113
DNArepairproteinRAD52homolog-Homosapiens-SP-F-CHEMBL2362978-Functional-C50_Binary_regression	0.422346855	0.104726157	0.292767997	0.379911587	0.233702938	159	-0.129	0.706	636	421
Mycobacteriumkansasii-Mycobacteriumkansasii-O-F-CHEMBL614984-Functional-MIC_Binary_regression	0.403465224	0.566583095	0.278835017	0.382626132	0.684824833	160	-0.118	0.355	641	86
WiDr-Homosapiens-C-F-CHEMBL614647-Functional-All_Binary_regression	0.563883096	0.754192433	0.384691803	0.498144652	0.820350014	160	-0.066	0.432	639	202
Oxytocinreceptor-Homosapiens-SP-B-CHEMBL2049-Binding-All_Binary_regression	1.048703028	0.44104745	0.525834908	0.718872432	0.724277226	160	-0.283	0.478	641	269
Mycobacteriumavium-Mycobacteriumavium-O-F-CHEMBL614982-Functional-All_Binary_regression	0.427956132	0.603972587	0.280644147	0.379257451	0.695070506	162	-0.091	0.332	649	109
Methionineaminopeptidase2-Homosapiens-SP-B-CHEMBL3922-Binding-All_Binary_regression	0.752499812	0.60861279	0.439525321	0.589547532	0.773257631	162	-0.165	0.42	649	227
Cyclin_dependentkinase2_cyclinE-Homosapiens-PC-B-CHEMBL2094126-Binding-All_Binary_regression	0.717690391	0.56452526	0.535829663	0.713120647	0.611669137	162	-0.047	0.471	646	258
HepatitisCvirusNS3protease_helicase-HepatitisCvirus-SP-B-CHEMBL4893-Binding-All_Binary_regression	0.864414476	0.59729423	0.475925783	0.611332361	0.749852602	162	-0.153	0.514	647	275
InfluenzaAvirus-InfluenzaAvirus-O-F-CHEMBL613740-Functional-C50_Binary_regression	0.774398701	0.624363959	0.508338048	0.688712252	0.6711254	162	-0.047	0.529	645	287
PlasmodiumfalciparumNF54-PlasmodiumfalciparumNF54-O-F-CHEMBL2367131-Functional-All_Binary_regression	0.779298252	0.637363265	0.451232665	0.595814332	0.747289118	162	-0.11	0.535	650	307
Calcitoningene_relatedpeptidetype1receptor-Homosapiens-SP-B-CHEMBL3798-Binding-All_Binary_regression	0.942510468	0.689456424	0.618641993	0.795757831	0.779367963	162	-0.09	0.544	646	312
Mitogen_activatedproteinkinasekinasekinase12-Homosapiens-SP-B-CHEMBL1908389-Binding-All_Binary_regression	0.655477391	0.375900733	0.371929482	0.4716866	0.655995126	162	-0.28	0.582	648	325
LXR_alpha-Homosapiens-SP-B-CHEMBL2808-Binding-All_Binary_regression	0.701865634	0.659605773	0.438235772	0.573206175	0.766795397	163	-0.107	0.427	651	207
Glutaminasekidneyisoform_mitochondrial-Homosapiens-SP-B-CHEMBL2146302-Binding-All_Binary_regression	0.590586694	0.763132586	0.363233569	0.47876212	0.833720952	164	-0.071	0.348	658	206
C_X_Cchemokinereceptortype7-Homosapiens-SP-B-CHEMBL2010631-Binding-All_Binary_regression	0.830132267	0.497690401	0.417632348	0.566931299	0.743810395	164	-0.246	0.4	657	225
Gprotein_coupledreceptor44-Homosapiens-SP-F-CHEMBL5071-Functional-All_Binary_regression	1.046161995	0.212737083	0.545716339	0.69040032	0.528840756	164	-0.316	0.477	655	270
NeuropeptideYreceptortype1-Homosapiens-SP-B-CHEMBL4777-Binding-All_Binary_regression	0.737374366	0.610799373	0.5253206	0.771538992	0.565237943	164	0.046	0.545	656	328
Mineralocorticoidreceptor-Homosapiens-SP-B-CHEMBL1994-Binding-All_Binary_regression	0.78427701	0.230508852	0.466566524	0.632416533	0.517475016	166	-0.287	0.467	663	240
DipeptidylpeptidaseIX-Homosapiens-SP-B-CHEMBL4793-Binding-All_Binary_regression	0.967170261	0.526968125	0.452679316	0.619949376	0.763938911	166	-0.237	0.522	663	296
Luciferin4_monooxygenase-Photinuspyralis-SP-B-CHEMBL5567-Binding-C50_Binary_regression	0.858329129	0.258902197	0.59529821	0.73742188	0.554569244	166	-0.296	0.636	666	390
BT_474-Homosapiens-C-F-CHEMBL614529-Functional-C50_Binary_regression	0.722995754	0.766826394	0.620827724	0.945450271	0.523658903	167	0.243	0.569	667	352
M1_familyaminopeptidase-Plasmodiumfalciparum3D7-SP-B-CHEMBL1293312-Binding-C50_Binary_regression	0.380061764	0.038805235	0.237302004	0.311109804	-0.007761883	167	0.047	0.809	668	522
Dihydrofolatereductase-Toxoplasmagondii-SP-B-CHEMBL2425-Binding-All_Binary_regression	0.826280846	0.638266847	0.511718855	0.762528883	0.724598476	168	-0.086	0.411	674	206
Ephrintype_Breceptor4-Homosapiens-SP-B-CHEMBL5147-Binding-All_Binary_regression	0.894808275	0.41875284	0.517136916	0.746703676	0.597482104	168	-0.179	0.474	674	283
BetaamyloidA4protein-Homosapiens-SP-B-CHEMBL2487-Binding-All_Binary_regression	0.680398614	0.747587268	0.482134447	0.655057102	0.760414535	168	-0.013	0.49	672	256
HEp_2-Homosapiens-C-F-CHEMBL614735-Functional-C50_Binary_regression	0.671885958	0.645843149	0.470984685	0.633768453	0.68741911	168	-0.042	0.498	672	273
TGF_betareceptortypeI-Homosapiens-SP-B-CHEMBL4439-Binding-All_Binary_regression	0.771871836	0.419724336	0.443557964	0.599714339	0.629887252	170	-0.21	0.406	681	213
Tyrosinase-Agaricusbisporus-SP-B-CHEMBL3318-Binding-All_Binary_regression	0.810638642	0.528995282	0.452233585	0.59723734	0.677945818	170	-0.149	0.409	680	191
BileacidreceptorFXR-Homosapiens-SP-B-CHEMBL2047-Binding-All_Binary_regression	0.749023487	0.522094633	0.448112696	0.592545463	0.635492667	170	-0.113	0.453	682	252
Voltage_gatedpotassiumchannelsubunitKv1_5-Homosapiens-SP-B-CHEMBL4306-Binding-C50_Binary_regression	0.584547648	0.461033511	0.361971678	0.455689721	0.647543293	170	-0.187	0.511	681	287
Serine_threonine_proteinkinasePLK1-Homosapiens-SP-B-CHEMBL3024-Binding-All_Binary_regression	0.919990439	0.55561239	0.491334517	0.639082751	0.769530835	170	-0.214	0.53	678	329
Caspase_6-Homosapiens-SP-B-CHEMBL3308-Binding-All_Binary_regression	0.686211444	0.633611234	0.492929793	0.62955973	0.603901085	170	0.03	0.715	678	461
Sentrin_specificprotease6-Homosapiens-SP-F-CHEMBL1741215-Functional-C50_Binary_regression	0.420711359	0.374537758	0.328319047	0.400579782	0.232044448	170	0.142	0.753	678	484
BJ-Homosapiens-C-F-CHEMBL614358-Functional-C50_Binary_regression	0.595772974	0.109912104	0.368252982	0.506215866	-0.065421895	170	0.175	0.791	682	519
MGC_803-Homosapiens-C-F-CHEMBL3706566-Functional-C50_Binary_regression	0.405391052	0.528102994	0.275431674	0.367857902	0.493009292	171	0.035	0.405	684	179
DopamineD3receptor-Rattusnorvegicus-SP-B-CHEMBL3138-Binding-All_Binary_regression	0.872075943	0.37739798	0.464828068	0.609326553	0.607255903	171	-0.23	0.558	685	320
Caspase_1-Homosapiens-SP-B-CHEMBL4801-Binding-All_Binary_regression	1.006480376	0.671739855	0.590408405	0.818295282	0.736009766	171	-0.064	0.575	683	362
Neuronalacetylcholinereceptor_alpha4_beta2-Homosapiens-PC-B-CHEMBL1907589-Binding-All_Binary_regression	1.058562609	0.578629078	0.579475401	0.76155117	0.7362514	172	-0.158	0.456	688	243
BGC_823-Homosapiens-C-F-CHEMBL614526-Functional-C50_Binary_regression	0.494390406	0.652174634	0.345327334	0.518618221	0.672281495	172	-0.02	0.466	687	246
Nitric_oxidesynthase_endothelial-Homosapiens-SP-B-CHEMBL4803-Binding-All_Binary_regression	0.652356873	0.380435881	0.524551991	0.689707937	0.409521455	172	-0.029	0.512	686	314
Dualspecificitymitogen_activatedproteinkinasekinase1-Homosapiens-SP-B-CHEMBL3587-Binding-All_Binary_regression	0.86944347	0.317554624	0.488375016	0.652341624	0.539155191	173	-0.222	0.445	691	270
Nitricoxidesynthase_inducible-Musmusculus-SP-B-CHEMBL3464-Binding-All_Binary_regression	0.609591697	0.633006251	0.499623676	0.714405574	0.53530611	173	0.098	0.465	693	260
DipeptidylpeptidaseI-Homosapiens-SP-B-CHEMBL2252-Binding-All_Binary_regression	0.75195027	0.315005641	0.384242097	0.531529985	0.676803477	173	-0.362	0.516	692	305
Insulinreceptor-Homosapiens-SP-B-CHEMBL1981-Binding-All_Binary_regression	0.668899102	0.538211097	0.420582726	0.557513163	0.604599338	173	-0.066	0.584	693	370
EKVX-Homosapiens-C-F-CHEMBL614487-Functional-C50_Binary_regression	0.671640302	0.641350831	0.730360808	0.994467118	0.114896842	174	0.526	0.708	697	459
Tyrosine_proteinkinaseITK_TSK-Homosapiens-SP-B-CHEMBL2959-Binding-All_Binary_regression	0.86130286	0.358405765	0.519379661	0.723857603	0.603466454	175	-0.245	0.503	701	309
Indoleamine2_3_dioxygenase-Homosapiens-SP-B-CHEMBL4685-Binding-All_Binary_regression	0.983232702	0.438123982	0.565713561	0.744561823	0.56797263	176	-0.13	0.395	706	224
Glucocorticoidreceptor-Homosapiens-SP-F-CHEMBL2034-Functional-All_Binary_regression	0.578550815	0.636254142	0.442917091	0.606703005	0.64034049	176	-0.004	0.399	704	202
ProstanoidEP1receptor-Homosapiens-SP-B-CHEMBL1811-Binding-All_Binary_regression	2.446301659	0.588228701	0.871960676	1.491238962	0.839066504	176	-0.251	0.478	703	301
Somatostatinreceptor3-Homosapiens-SP-B-CHEMBL2028-Binding-All_Binary_regression	0.694058355	0.552005723	0.51401322	0.655477955	0.556920066	176	-0.005	0.536	703	311
MitochondrialimportinnermembranetranslocasesubunitTIM23-SaccharomycescerevisiaeS288c-SP-F-CHEMBL1741180-Functional-C50_Binary_regression	0.35841399	0.10758164	0.24432914	0.33799573	0.19754473	176	-0.09	0.814	702	559
Dihydroorotatedehydrogenase-Homosapiens-SP-B-CHEMBL1966-Binding-All_Binary_regression	0.856456489	0.538164237	0.481447288	0.63564767	0.685169748	177	-0.147	0.386	707	199
Tissuefactorpathwayinhibitor-Homosapiens-SP-B-CHEMBL3713062-Binding-C50_Binary_regression	0.43315227	0.053535651	0.343640257	0.44866394	0.232804243	178	-0.179	0.212	712	120
Sphingosine1_phosphatereceptorEdg_3-Homosapiens-SP-B-CHEMBL3892-Binding-All_Binary_regression	0.836808108	0.407659046	0.50726767	0.66676258	0.561579638	178	-0.154	0.409	713	235
Freefattyacidreceptor1-Homosapiens-SP-B-CHEMBL4422-Binding-All_Binary_regression	0.721853114	0.431041309	0.486074373	0.626149176	0.61468813	178	-0.184	0.446	714	261
AndrogenReceptor-Homosapiens-SP-F-CHEMBL1871-Functional-All_Binary_regression	0.838072739	0.42647651	0.477060371	0.64370037	0.547093863	179	-0.121	0.409	716	204
Cyclin_dependentkinase9-Homosapiens-SP-B-CHEMBL3116-Binding-All_Binary_regression	0.587589123	0.486803631	0.358340742	0.562957563	0.503345992	179	-0.017	0.437	717	224
ProteinkinaseCtheta-Homosapiens-SP-B-CHEMBL3920-Binding-All_Binary_regression	0.77630433	0.608320111	0.530126218	0.675586547	0.712962038	179	-0.105	0.465	716	281
Aldosereductase-Homosapiens-SP-B-CHEMBL1900-Binding-All_Binary_regression	0.902239144	0.42425973	0.573378779	0.721680467	0.533365235	180	-0.109	0.386	721	213
NAD_dependentdeacetylasesirtuin2-Homosapiens-SP-B-CHEMBL4462-Binding-All_Binary_regression	0.520040373	0.758981131	0.391064464	0.537520812	0.738214175	181	0.021	0.536	724	344
Tyrosine_proteinkinaseTIE_2-Homosapiens-SP-B-CHEMBL4128-Binding-All_Binary_regression	0.898516731	0.471126964	0.532879244	0.698569691	0.677439119	184	-0.206	0.499	735	322
Thromboxane_Asynthase-Homosapiens-SP-B-CHEMBL1835-Binding-All_Binary_regression	0.946896984	0.313641254	0.535315452	0.734997052	0.538710529	184	-0.225	0.512	738	345
Vanilloidreceptor-Rattusnorvegicus-SP-F-CHEMBL5102-Functional-All_Binary_regression	0.952689904	0.294710146	0.5457483	0.714233461	0.464969328	186	-0.17	0.366	742	213
CarbonicanhydraseVII-Homosapiens-SP-B-CHEMBL2326-Binding-All_Binary_regression	0.857907048	0.670070192	0.685014278	0.982636632	0.629716671	188	0.04	0.411	754	242
Deltaopioidreceptor-Musmusculus-SP-B-CHEMBL3222-Binding-All_Binary_regression	1.039958184	0.447041285	0.541932409	0.737710653	0.688083475	188	-0.241	0.493	753	288
Serotonin3_5_HT3_receptor-Rattusnorvegicus-PC-B-CHEMBL2094116-Binding-All_Binary_regression	1.063427164	0.398588199	0.607857435	0.838763122	0.586834373	188	-0.188	0.528	750	327
NIH3T3-Musmusculus-C-F-CHEMBL614822-Functional-All_Binary_regression	0.774092009	0.708197621	0.515824614	0.696927238	0.747649285	188	-0.039	0.579	751	394
HCT_8-Homosapiens-C-F-CHEMBL613510-Functional-C50_Binary_regression	0.665943425	0.52819795	0.416021517	0.556933003	0.639082717	189	-0.111	0.485	757	306
HT_1080-Homosapiens-C-F-CHEMBL614580-Functional-C50_Binary_regression	0.784502434	0.564637331	0.559541944	0.818567871	0.499734255	189	0.065	0.57	756	384
Eglninehomolog1-Homosapiens-SP-B-CHEMBL5697-Binding-All_Binary_regression	0.863809524	0.674444573	0.436649151	0.610321613	0.838534442	190	-0.164	0.44	761	271
Leishmaniaamazonensis-Leishmaniaamazonensis-O-F-CHEMBL612877-Functional-All_Binary_regression	0.539197773	0.681885065	0.437588134	0.57607461	0.694347013	190	-0.012	0.442	759	260
Somatostatinreceptor5-Homosapiens-SP-B-CHEMBL1792-Binding-All_Binary_regression	0.774146782	0.577534324	0.466244504	0.609111074	0.713653653	190	-0.136	0.499	761	313
Phosphodiesterase3-Homosapiens-PF-B-CHEMBL2094125-Binding-All_Binary_regression	1.12313637	0.497221746	0.569750165	0.737512396	0.799015901	190	-0.302	0.57	760	392
NCI_ADR_RES-Homosapiens-C-F-CHEMBL613829-Functional-C50_Binary_regression	0.690680868	0.57791465	0.610951727	0.8173306	0.421843011	190	0.156	0.603	761	398
Respiratorysyncytialvirus-Respiratorysyncytialvirus-O-F-CHEMBL612679-Functional-All_Binary_regression	0.948622303	0.52792761	0.550678424	0.734109854	0.707875744	191	-0.18	0.429	765	255
TrypsinI-Bostaurus-SP-B-CHEMBL3769-Binding-All_Binary_regression	2.153441327	0.644353356	0.747469711	1.078647784	0.935907951	193	-0.292	0.505	771	314
Fibroblastgrowthfactorreceptor3-Homosapiens-SP-B-CHEMBL2742-Binding-All_Binary_regression	0.739793204	0.481488706	0.463392807	0.626799053	0.555441448	195	-0.074	0.488	781	339
MKN_45-Homosapiens-C-F-CHEMBL614354-Functional-C50_Binary_regression	0.789900736	0.677228069	0.651017822	0.865329718	0.591939934	195	0.085	0.5	781	330
Lysosomalprotectiveprotein-Homosapiens-SP-B-CHEMBL6115-Binding-C50_Binary_regression	0.70897438	0.334104946	0.326920695	0.451210494	0.694830501	196	-0.361	0.18	785	70
Serotonin6_5_HT6_receptor-Homosapiens-SP-F-CHEMBL3371-Functional-All_Binary_regression	0.8161215	0.510596121	0.511040149	0.689782751	0.630611026	196	-0.12	0.401	783	220
HMG_CoAreductase-Rattusnorvegicus-SP-B-CHEMBL3247-Binding-All_Binary_regression	0.895966339	0.630394235	0.518423689	0.726240761	0.741585703	196	-0.111	0.428	785	250
CoagulationfactorXI-Homosapiens-SP-B-CHEMBL2820-Binding-All_Binary_regression	1.034649417	0.482188891	0.526049705	0.726702839	0.746134111	196	-0.264	0.529	782	351
UACC_257-Homosapiens-C-F-CHEMBL612796-Functional-C50_Binary_regression	0.680396893	0.584329204	0.63075384	0.856377255	0.21144519	196	0.373	0.689	784	499
Cytoplasmiczinc_fingerprotein-Caenorhabditiselegans-SP-B-CHEMBL1293304-Binding-C50_Binary_regression	0.636475044	0.00132296	0.368960904	0.462449748	-0.004551448	196	0.006	0.788	784	596
Proteinaseactivatedreceptor4-Homosapiens-SP-F-CHEMBL4691-Functional-C50_Binary_regression	0.819288355	0.490522442	0.465078137	0.60264745	0.694312882	197	-0.204	0.313	788	188
Glucose_dependentinsulinotropicreceptor-Homosapiens-SP-B-CHEMBL5652-Binding-All_Binary_regression	0.638256797	0.464466074	0.388989754	0.515013316	0.617167665	197	-0.153	0.471	788	302
Trypsin-Homosapiens-PF-B-CHEMBL2095204-Binding-All_Binary_regression	0.706849875	0.759469477	0.428184282	0.605263928	0.795140871	199	-0.036	0.525	796	358
Sentrin_specificprotease7-Homosapiens-SP-F-CHEMBL1741213-Functional-C50_Binary_regression	0.335793906	0.238138605	0.247115206	0.322748918	0.095354952	199	0.143	0.729	796	549
M17leucylaminopeptidase-Plasmodiumfalciparum3D7-SP-F-CHEMBL1293313-Functional-C50_Binary_regression	0.462198521	0.153719338	0.309958424	0.38874116	0.32666317	199	-0.173	0.75	797	569
Alpha_2aadrenergicreceptor-Homosapiens-SP-B-CHEMBL1867-Binding-All_Binary_regression	0.811121065	0.549366034	0.514770288	0.712539666	0.659776398	200	-0.11	0.547	801	397
Leishmaniainfantum-Leishmaniainfantum-O-F-CHEMBL612848-Functional-C50_Binary_regression	0.623166414	0.313464434	0.408777735	0.547624895	0.400606859	200	-0.087	0.602	800	434
Aldosereductase-Rattusnorvegicus-SP-B-CHEMBL2622-Binding-All_Binary_regression	0.857080724	0.343961758	0.460789779	0.620387512	0.668335853	201	-0.324	0.412	803	252
Maternalembryonicleucinezipperkinase-Homosapiens-SP-B-CHEMBL4578-Binding-All_Binary_regression	0.562474125	0.59660801	0.327965613	0.443049602	0.72754188	202	-0.131	0.405	807	217
3_phosphoinositidedependentproteinkinase_1-Homosapiens-SP-B-CHEMBL2534-Binding-All_Binary_regression	0.686376081	0.757901775	0.466493534	0.611211766	0.787240609	202	-0.029	0.509	808	345
Malme_3M-Homosapiens-C-F-CHEMBL614021-Functional-C50_Binary_regression	0.544244124	0.603094613	0.602590086	0.879666702	0.131535955	202	0.472	0.661	809	474
AngiotensinIItype1a_AT_1a_receptor-Oryctolaguscuniculus-SP-B-CHEMBL3948-Binding-All_Binary_regression	0.723495907	0.612771745	0.454972306	0.628374025	0.701678635	203	-0.089	0.386	813	237
SNB_19-Homosapiens-C-F-CHEMBL614164-Functional-C50_Binary_regression	0.462328254	0.710947113	0.539888083	0.745755235	0.306957014	204	0.404	0.643	815	460
UO_31-Homosapiens-C-F-CHEMBL614388-Functional-C50_Binary_regression	0.518467264	0.697035784	0.618024088	0.834873267	0.343376655	204	0.354	0.677	815	500
OVCAR_5-Homosapiens-C-F-CHEMBL614214-Functional-C50_Binary_regression	0.54148597	0.749265266	0.584516704	0.856838356	0.258790691	204	0.49	0.681	815	515
EndothelinreceptorET_A-Rattusnorvegicus-SP-B-CHEMBL4566-Binding-All_Binary_regression	0.929873048	0.624005794	0.588847367	0.79279638	0.726962228	205	-0.103	0.383	821	258
C_X_Cchemokinereceptortype3-Homosapiens-SP-B-CHEMBL4441-Binding-All_Binary_regression	0.715556318	0.525339898	0.420519215	0.589855063	0.704086534	205	-0.179	0.447	820	280
Xanthinedehydrogenase-Bostaurus-SP-B-CHEMBL3649-Binding-All_Binary_regression	0.670307188	0.827184462	0.416161186	0.631412313	0.845304024	206	-0.018	0.37	823	201
Glycinetransporter1-Homosapiens-SP-B-CHEMBL2337-Binding-All_Binary_regression	1.048915425	0.323926225	0.562334822	0.795841218	0.60452645	206	-0.281	0.421	826	265
MAPkinase_activatedproteinkinase2-Homosapiens-SP-B-CHEMBL2208-Binding-All_Binary_regression	0.711954909	0.628287776	0.435372893	0.614775907	0.709980407	206	-0.082	0.518	826	371
HOP_92-Homosapiens-C-F-CHEMBL613889-Functional-C50_Binary_regression	0.681784556	0.604395141	0.609044229	0.933758061	0.289956127	206	0.314	0.677	823	507
AminopeptidaseN-Susscrofa-SP-B-CHEMBL2590-Binding-All_Binary_regression	0.883885298	0.657492383	0.516662565	0.721530914	0.769965104	207	-0.112	0.297	828	172
Calpain2-Susscrofa-SP-F-CHEMBL4143-Functional-C50_Binary_regression	0.498116589	0.008036732	0.300722247	0.378160765	0.027152744	207	-0.019	0.867	828	712
Genomepolyprotein-HepatitisCvirusgenotype1a_isolateH__HCV_-SP-B-CHEMBL3638344-Binding-All_Binary_regression	0.552147865	0.822762827	0.351143373	0.474612171	0.862463311	208	-0.04	0.427	834	292
Serine_threonine_proteinkinaseAKT2-Homosapiens-SP-B-CHEMBL2431-Binding-All_Binary_regression	0.668043213	0.62417276	0.436311284	0.591111153	0.710127185	208	-0.086	0.452	833	302
Melatoninreceptor1B-Homosapiens-SP-B-CHEMBL1946-Binding-All_Binary_regression	1.209701914	0.322507791	0.664291018	0.877761206	0.586321473	209	-0.264	0.42	835	264
SMMC_7721-Homosapiens-C-F-CHEMBL613831-Functional-C50_Binary_regression	0.518243702	0.522941916	0.337366792	0.491875525	0.439802863	209	0.083	0.549	836	372
Kinesin_likeprotein1-Homosapiens-SP-B-CHEMBL4581-Binding-All_Binary_regression	0.85301951	0.490473989	0.544052003	0.68504026	0.664716258	210	-0.174	0.356	838	233
HCC2998-Homosapiens-C-F-CHEMBL613855-Functional-C50_Binary_regression	0.680250292	0.612312892	0.679938917	1.054623765	0.078059104	210	0.534	0.672	842	523
HSP90-Plasmodiumfalciparum3D7-SP-F-CHEMBL1795086-Functional-C50_Binary_regression	0.4493765	0.049253451	0.286082476	0.378252993	0.091664897	210	-0.042	0.721	842	570
Interleukin_8receptorB-Homosapiens-SP-B-CHEMBL2434-Binding-All_Binary_regression	0.697223911	0.572959432	0.457980646	0.588750976	0.684802335	211	-0.112	0.434	845	296
Microphthalmia_associatedtranscriptionfactor-Homosapiens-SP-F-CHEMBL1741165-Functional-C50_Binary_regression	0.461775363	0.043474239	0.256442262	0.380805729	0.11312559	212	-0.07	0.793	846	646
Peroxisomeproliferator_activatedreceptordelta-Homosapiens-SP-B-CHEMBL3979-Binding-All_Binary_regression	0.869203208	0.771715992	0.50579119	0.651860188	0.89825961	213	-0.127	0.458	852	306
NCI_H322M-Homosapiens-C-F-CHEMBL614803-Functional-C50_Binary_regression	0.513913644	0.71694692	0.673322709	0.940708185	0.17727351	213	0.54	0.674	853	521
Fibroblastgrowthfactorreceptor4-Homosapiens-SP-B-CHEMBL3973-Binding-All_Binary_regression	0.646156613	0.404027421	0.37442581	0.483886409	0.608742103	214	-0.205	0.362	857	264
Neurokinin3receptor-Homosapiens-SP-B-CHEMBL4429-Binding-All_Binary_regression	0.828244032	0.50427493	0.388033445	0.516040374	0.7809003	214	-0.277	0.377	858	252
Nitricoxidesynthase_inducible-Homosapiens-SP-B-CHEMBL4481-Binding-All_Binary_regression	0.827835192	0.687611502	0.526950031	0.69081225	0.765589169	214	-0.078	0.492	857	372
Sigmaopioidreceptor-Rattusnorvegicus-SP-B-CHEMBL3602-Binding-All_Binary_regression	0.983940419	0.348138958	0.577941581	0.856875483	0.518121735	214	-0.17	0.523	857	361
ATP_dependentmolecularchaperoneHSP82-Candidaalbicans_strainWO_1__Yeast_-SP-F-CHEMBL1293251-Functional-C50_Binary_regression	0.576425146	0.014060888	0.392671256	0.484677226	0.009615207	214	0.004	0.821	857	692
DNA_dependentproteinkinase-Homosapiens-SP-B-CHEMBL3142-Binding-All_Binary_regression	0.742421011	0.641298359	0.425641026	0.588503512	0.745225366	215	-0.104	0.539	859	425
HexokinasetypeIV-Homosapiens-SP-B-CHEMBL3820-Binding-All_Binary_regression	0.614172123	0.416980611	0.387593589	0.512366341	0.546029594	216	-0.129	0.493	864	334
MRC5-Homosapiens-C-A-CHEMBL614181-ADME-C50_Binary_regression	0.630573678	0.560424498	0.405179695	0.585646644	0.556379215	216	0.004	0.521	865	351
RXF393-Homosapiens-C-F-CHEMBL614886-Functional-C50_Binary_regression	0.732432697	0.591047656	0.713257099	0.96200687	0.245409329	216	0.346	0.659	864	518
Vascularendothelialgrowthfactorreceptor1-Homosapiens-SP-B-CHEMBL1868-Binding-All_Binary_regression	0.763269873	0.623038017	0.467972819	0.651857111	0.709545074	218	-0.087	0.532	872	407
CytochromeP45011B1-Homosapiens-SP-B-CHEMBL1908-Binding-All_Binary_regression	0.731764175	0.517762819	0.42779781	0.563620381	0.666247037	219	-0.148	0.411	876	271
DLD_1-Homosapiens-C-F-CHEMBL614285-Functional-C50_Binary_regression	0.746873112	0.809827482	0.525219981	0.709079955	0.81398813	219	-0.004	0.429	876	285
CytochromeP4502C19-Homosapiens-SP-A-CHEMBL3622-ADME-All_Binary_regression	0.707697278	0.334893947	0.431515216	0.626046782	0.332395599	219	0.002	0.684	877	560
BT_549-Homosapiens-C-F-CHEMBL614072-Functional-C50_Binary_regression	0.59587079	0.681527994	0.609101549	0.92942768	0.253686843	220	0.428	0.651	880	507
MV4_11-Homosapiens-C-F-CHEMBL613835-Functional-C50_Binary_regression	0.840573232	0.569146229	0.646640889	0.911823113	0.513285696	221	0.056	0.551	884	436
Rho_associatedproteinkinase1-Homosapiens-SP-B-CHEMBL3231-Binding-All_Binary_regression	0.924331852	0.353360164	0.572794552	0.751201144	0.534656707	222	-0.181	0.423	890	328
HepatitisBvirus-HepatitisBvirus-O-F-CHEMBL613497-Functional-C50_Binary_regression	0.88873186	0.465384405	0.497262867	0.655451862	0.682402693	223	-0.217	0.489	891	343
MonoamineoxidaseB-Rattusnorvegicus-SP-B-CHEMBL2993-Binding-All_Binary_regression	1.153503063	0.570672112	0.60215856	0.830173465	0.778971974	224	-0.208	0.358	896	235
OVCAR_4-Homosapiens-C-F-CHEMBL614051-Functional-C50_Binary_regression	0.542303159	0.660976328	0.627945563	0.870344035	0.218048484	224	0.443	0.66	897	540
Peripheral_typebenzodiazepinereceptor-Rattusnorvegicus-SP-B-CHEMBL4552-Binding-All_Binary_regression	0.962079571	0.435976983	0.51827507	0.687133441	0.72553706	225	-0.29	0.345	900	211
DNAdC__dU_editingenzymeAPOBEC_3G-Homosapiens-SP-F-CHEMBL1741217-Functional-C50_Binary_regression	0.447746518	0.140124268	0.29910661	0.38142727	0.242920497	225	-0.103	0.754	900	653
Fattyacidsynthase-Homosapiens-SP-B-CHEMBL4158-Binding-All_Binary_regression	0.70841628	0.516267755	0.363463894	0.504684733	0.753850231	226	-0.238	0.4	904	269
Neurokinin2receptor-Homosapiens-SP-B-CHEMBL2327-Binding-All_Binary_regression	0.889831121	0.612245323	0.545677383	0.735902077	0.731935785	228	-0.12	0.574	912	476
AngiotensinIIreceptor_AT_1_type_1-Rattusnorvegicus-PF-B-CHEMBL2094250-Binding-All_Binary_regression	1.526618423	0.301986087	0.527303822	0.753339687	0.846641896	230	-0.545	0.432	920	307
Humanimmunodeficiencyvirustype1integrase-Humanimmunodeficiencyvirus1-SP-B-CHEMBL3471-Binding-All_Binary_regression	0.866516464	0.46237703	0.521607051	0.65853804	0.658850644	230	-0.196	0.545	921	440
Zincfingerproteinmex_5-Caenorhabditiselegans-SP-B-CHEMBL1293319-Binding-C50_Binary_regression	0.656569909	0.065104318	0.33194146	0.422766603	0.025268507	230	0.04	0.766	918	677
DiacylglycerolO_acyltransferase1-Homosapiens-SP-B-CHEMBL6009-Binding-All_Binary_regression	0.676548128	0.524133394	0.435798316	0.568421389	0.534406517	231	-0.01	0.516	923	403
MonoamineoxidaseA-Rattusnorvegicus-SP-B-CHEMBL3358-Binding-All_Binary_regression	1.103525519	0.43279895	0.603281413	0.797727598	0.661210595	232	-0.228	0.364	926	243
Melatoninreceptor1A-Homosapiens-SP-B-CHEMBL1945-Binding-All_Binary_regression	1.175300358	0.410932464	0.630336536	0.85367501	0.670127976	233	-0.259	0.409	933	279
Bacillussubtilis-Bacillussubtilis-O-F-CHEMBL359-Functional-All_Binary_regression	0.591023942	0.859407697	0.500319941	0.681421425	0.835815793	234	0.024	0.459	937	323
Serotonin1b_5_HT1b_receptor-Homosapiens-SP-B-CHEMBL1898-Binding-All_Binary_regression	0.77532888	0.508359264	0.466244884	0.62655431	0.644969844	234	-0.137	0.527	936	438
Bel_7402-Homosapiens-C-F-CHEMBL614279-Functional-C50_Binary_regression	0.755897824	0.48136223	0.483641441	0.677622721	0.620842624	234	-0.139	0.534	938	385
Humanimmunodeficiencyvirus-Humanimmunodeficiencyvirus-O-F-CHEMBL613758-Functional-All_Binary_regression	0.967042167	0.821701594	0.559548429	0.818994339	0.884770739	235	-0.063	0.474	939	382
SR-Homosapiens-C-F-CHEMBL614300-Functional-C50_Binary_regression	0.749312543	0.515891328	0.639539912	0.858045166	0.338196604	236	0.178	0.674	942	567
TransientreceptorpotentialM8protein-Canisfamiliaris-SP-B-CHEMBL1667665-Binding-C50_Binary_regression	0.498687433	0.216697339	0.290690248	0.366151399	0.51049083	237	-0.294	0.257	948	162
PI3_kinasep110_alpha_p85_alpha-Homosapiens-PC-B-CHEMBL2111367-Binding-All_Binary_regression	0.716487861	0.84474966	0.40194573	0.549067131	0.908295654	237	-0.064	0.376	947	264
Isocitratedehydrogenase_NADP_cytoplasmic-Homosapiens-SP-B-CHEMBL2007625-Binding-All_Binary_regression	0.687225956	0.447859661	0.387815871	0.514327282	0.678667085	238	-0.231	0.337	953	225
PurinergicreceptorP2Y12-Homosapiens-SP-B-CHEMBL2001-Binding-All_Binary_regression	0.533224356	0.850763976	0.343934058	0.447319133	0.876977564	238	-0.026	0.367	950	268
EndothelinreceptorET_B-Homosapiens-SP-B-CHEMBL1785-Binding-All_Binary_regression	0.682002837	0.73947387	0.400988252	0.530262708	0.81501385	238	-0.076	0.435	951	327
Muscarinicacetylcholinereceptor-Rattusnorvegicus-PF-B-CHEMBL1907609-Binding-All_Binary_regression	0.884442855	0.550826523	0.566658067	0.768046819	0.60793899	238	-0.057	0.456	952	297
Fibroblastgrowthfactorreceptor2-Homosapiens-SP-B-CHEMBL4142-Binding-All_Binary_regression	0.609196915	0.593775882	0.368392819	0.506611089	0.670657628	240	-0.077	0.394	958	326
DualspecificityproteinkinaseTTK-Homosapiens-SP-B-CHEMBL3983-Binding-All_Binary_regression	0.764705004	0.434985191	0.395292112	0.507863175	0.745269951	240	-0.31	0.502	962	422
MitochondrialimportinnermembranetranslocasesubunitTIM10-SaccharomycescerevisiaeS288c-SP-F-CHEMBL1741194-Functional-C50_Binary_regression	0.382511288	0.067443109	0.280868272	0.360866925	0.177250256	240	-0.11	0.838	958	786
Glucagonreceptor-Homosapiens-SP-B-CHEMBL1985-Binding-All_Binary_regression	0.751948209	0.513520381	0.427412408	0.584511036	0.754059324	241	-0.241	0.363	964	280
AdenosineA2receptor-Rattusnorvegicus-PF-B-CHEMBL2094117-Binding-All_Binary_regression	0.828916739	0.534882673	0.469180984	0.600313212	0.734378935	241	-0.199	0.414	963	309
Sodium_glucosecotransporter1-Homosapiens-SP-B-CHEMBL4979-Binding-All_Binary_regression	0.684671458	0.738203433	0.419419061	0.609088927	0.790041978	242	-0.052	0.268	966	173
Tyrosine_proteinkinaseTYK2-Homosapiens-SP-B-CHEMBL3553-Binding-All_Binary_regression	0.737838067	0.369325314	0.433070578	0.567760941	0.582155832	242	-0.213	0.483	967	410
Trypanosomabrucei-Trypanosomabrucei-O-F-CHEMBL612849-Functional-C50_Binary_regression	0.688204271	0.562748287	0.496647896	0.670899199	0.555239978	242	0.008	0.536	967	450
ComplementfactorD-Homosapiens-SP-B-CHEMBL2176771-Binding-All_Binary_regression	0.767189186	0.355104488	0.421829643	0.546614426	0.620145579	243	-0.265	0.341	971	235
U_937-Homosapiens-C-F-CHEMBL612794-Functional-All_Binary_regression	0.920782203	0.515073509	0.537225351	0.859240687	0.594024189	243	-0.079	0.539	973	438
TK_10-Homosapiens-C-F-CHEMBL614056-Functional-C50_Binary_regression	0.627363187	0.61291133	0.584867342	0.795515878	0.249562133	243	0.363	0.664	971	584
Plasminogen-Homosapiens-SP-B-CHEMBL1801-Binding-All_Binary_regression	0.740671842	0.719284393	0.459582601	0.620395753	0.782791675	244	-0.064	0.554	976	474
RPMI_8226-Homosapiens-C-F-CHEMBL614882-Functional-C50_Binary_regression	0.677913346	0.690045966	0.642159629	0.90604554	0.319902983	245	0.37	0.642	979	567
Metabotropicglutamatereceptor2-Homosapiens-SP-B-CHEMBL5137-Binding-All_Binary_regression	0.4872056	0.676539762	0.366816164	0.508554719	0.715045652	246	-0.039	0.371	982	290
Sphingosine1_phosphatereceptorEdg_1-Homosapiens-SP-F-CHEMBL4333-Functional-All_Binary_regression	0.999753974	0.534889231	0.643056064	0.836069551	0.718746019	248	-0.184	0.487	991	389
NeuropeptideYreceptortype5-Homosapiens-SP-B-CHEMBL4561-Binding-All_Binary_regression	0.857685517	0.353707166	0.570867044	0.780483549	0.460061978	249	-0.106	0.547	995	491
Dihydrofolatereductase-Rattusnorvegicus-SP-B-CHEMBL2363-Binding-All_Binary_regression	0.994613458	0.617853388	0.546381691	0.740155008	0.742183477	250	-0.124	0.354	1002	263
Carboxy_terminaldomainRNApolymeraseIIpolypeptideAsmallphosphatase1-Homosapiens-SP-F-CHEMBL1795098-Functional-C50_Binary_regression	0.299841151	0.075582131	0.201970861	0.26328198	0.081923623	250	-0.006	0.797	999	772
ProteinkinaseCalpha-Homosapiens-SP-B-CHEMBL299-Binding-All_Binary_regression	0.780185426	0.739450063	0.528424786	0.734122558	0.777903007	252	-0.038	0.431	1010	351
Heatshockfactorprotein1-Musmusculus-SP-F-CHEMBL5313-Functional-C50_Binary_regression	0.737508836	0.048607962	0.495845797	0.616253709	0.071116151	252	-0.023	0.919	1006	922
Plasmakallikrein-Homosapiens-SP-B-CHEMBL2000-Binding-All_Binary_regression	0.868211944	0.527886747	0.540781836	0.71775852	0.700742271	257	-0.173	0.505	1028	467
Cyclin_dependentkinase2_cyclinA-Homosapiens-PC-B-CHEMBL2094128-Binding-All_Binary_regression	0.91550728	0.568739027	0.47063962	0.643647618	0.762423661	257	-0.194	0.519	1028	449
Inhibitorofapoptosisprotein3-Homosapiens-SP-B-CHEMBL4198-Binding-All_Binary_regression	0.651222412	0.686300916	0.387360296	0.531732676	0.73789971	257	-0.052	0.573	1028	532
DipeptidylpeptidaseVIII-Homosapiens-SP-B-CHEMBL4657-Binding-All_Binary_regression	0.767700395	0.676246657	0.447301452	0.597929335	0.753681836	258	-0.077	0.527	1034	462
Serine_threonine_proteinkinaseRAF-Homosapiens-SP-B-CHEMBL1906-Binding-All_Binary_regression	0.788535551	0.70394361	0.463574754	0.621859176	0.787266659	260	-0.083	0.454	1040	408
Nitric_oxidesynthase_brain-Homosapiens-SP-B-CHEMBL3568-Binding-All_Binary_regression	0.728402641	0.525575882	0.526957814	0.708679634	0.549070443	260	-0.023	0.468	1038	412
OVCAR_8-Homosapiens-C-F-CHEMBL612555-Functional-C50_Binary_regression	0.613755948	0.721411426	0.554829167	0.800632659	0.450754839	261	0.271	0.644	1043	606
Protease-Humanimmunodeficiencyvirus1-SP-B-CHEMBL2366517-Binding-All_Binary_regression	1.227203063	0.679962553	0.607978294	0.865329885	0.823972972	262	-0.144	0.507	1046	437
11_beta_hydroxysteroiddehydrogenase1-Musmusculus-SP-B-CHEMBL3910-Binding-All_Binary_regression	0.742006784	0.419701129	0.48451856	0.635034945	0.549745573	263	-0.13	0.473	1048	399
HistamineH1receptor-Homosapiens-SP-B-CHEMBL231-Binding-All_Binary_regression	1.560724348	0.510184493	0.58198712	0.924272605	0.758801205	263	-0.249	0.531	1052	494
Beta_2adrenergicreceptor-Homosapiens-SP-B-CHEMBL210-Binding-All_Binary_regression	1.141382407	0.497088361	0.504468268	0.703588486	0.800226915	265	-0.303	0.517	1059	455
MIAPaCa_2-Homosapiens-C-F-CHEMBL614725-Functional-C50_Binary_regression	0.751809881	0.636853724	0.620583609	0.842138022	0.458338691	265	0.179	0.601	1059	575
Urokinase_typeplasminogenactivator-Homosapiens-SP-B-CHEMBL3286-Binding-All_Binary_regression	0.840022476	0.589942284	0.478140629	0.626134749	0.759752614	266	-0.17	0.46	1066	409
HistamineH3receptor-Homosapiens-SP-F-CHEMBL264-Functional-All_Binary_regression	0.840566402	0.461111104	0.485067351	0.661635164	0.642906884	266	-0.182	0.562	1062	533
Histonedeacetylase2-Homosapiens-SP-B-CHEMBL1937-Binding-All_Binary_regression	0.949900208	0.355956304	0.523036622	0.723975731	0.543803525	267	-0.188	0.538	1069	493
HepatitisCvirusNS5BRNA_dependentRNApolymerase-HepatitisCvirus-SP-B-CHEMBL5375-Binding-All_Binary_regression	0.615070337	0.662339407	0.444730768	0.577590863	0.699312039	269	-0.037	0.427	1075	362
SNB_75-Homosapiens-C-F-CHEMBL614451-Functional-All_Binary_regression	0.540953396	0.730988114	0.698393123	0.940294731	0.276187246	269	0.455	0.677	1076	656
Blood-Homosapiens-T-F-CHEMBL613416-Functional-All_Binary_regression	0.669575218	0.660831513	0.473299181	0.622060409	0.705950027	270	-0.045	0.528	1079	485
DipeptidylpeptidaseII-Homosapiens-SP-B-CHEMBL3976-Binding-All_Binary_regression	0.822746975	0.569334008	0.458926513	0.629848828	0.755091404	272	-0.186	0.469	1087	425
Dualspecificitytyrosine_phosphorylation_regulatedkinase1A-Rattusnorvegicus-SP-B-CHEMBL5508-Binding-All_Binary_regression	0.696414941	0.110466244	0.426281669	0.538729637	0.340560658	272	-0.23	0.656	1086	663
Muopioidreceptor-Caviaporcellus-SP-B-CHEMBL4354-Binding-All_Binary_regression	1.081687736	0.416654474	0.671589397	0.879554217	0.569387252	273	-0.153	0.491	1091	442
Ghrelinreceptor-Homosapiens-SP-B-CHEMBL4616-Binding-All_Binary_regression	0.907263216	0.385378343	0.622054262	0.817778915	0.555950698	274	-0.171	0.522	1096	491
HeatshockproteinHSP90_alpha-Homosapiens-SP-B-CHEMBL3880-Binding-All_Binary_regression	0.670560298	0.631049491	0.457143007	0.618545602	0.715508074	274	-0.084	0.527	1098	502
Matrixmetalloproteinase8-Homosapiens-SP-B-CHEMBL4588-Binding-All_Binary_regression	0.927122018	0.636151813	0.581332666	0.780298564	0.702088069	275	-0.066	0.444	1101	412
CholecystokininAreceptor-Rattusnorvegicus-SP-B-CHEMBL2871-Binding-All_Binary_regression	1.108698328	0.259967627	0.561917056	0.77871095	0.614281703	278	-0.354	0.434	1111	390
Serotonin1d_5_HT1d_receptor-Homosapiens-SP-B-CHEMBL1983-Binding-All_Binary_regression	0.875652447	0.549281102	0.489257308	0.637780459	0.73849878	278	-0.189	0.502	1111	483
Serotonin2b_5_HT2b_receptor-Homosapiens-SP-B-CHEMBL1833-Binding-All_Binary_regression	0.768595949	0.301537187	0.458806594	0.589116415	0.565523887	279	-0.264	0.467	1116	437
Platelet_derivedgrowthfactorreceptorbeta-Homosapiens-SP-B-CHEMBL1913-Binding-All_Binary_regression	1.01995435	0.501528497	0.535999764	0.706098586	0.698145667	279	-0.197	0.522	1117	507
Caspase_3-Homosapiens-SP-B-CHEMBL2334-Binding-All_Binary_regression	0.889276478	0.745821432	0.528917292	0.767352351	0.771136846	282	-0.025	0.473	1129	470
CAKI_1-Homosapiens-C-F-CHEMBL614067-Functional-C50_Binary_regression	0.673400512	0.644811482	0.626444053	0.876229884	0.329911722	282	0.315	0.615	1129	606
Cyclooxygenase_1-Ovisaries-SP-B-CHEMBL2949-Binding-All_Binary_regression	0.855334542	0.420560436	0.485678316	0.687788121	0.508009747	284	-0.087	0.454	1138	376
c_JunN_terminalkinase3-Homosapiens-SP-B-CHEMBL2637-Binding-All_Binary_regression	0.84639273	0.599700017	0.531181768	0.670676805	0.722271955	284	-0.123	0.63	1135	661
[truncated: 175 more rows]
